# Supplementary material for: Identification and functional characterization of ABCC transporters for Cd tolerance and accumulation in Sedum alfredii Hance
Source: Sci Rep. 2020 Dec 1;10:20928. doi: 10.1038/s41598-020-78018-6 (PMC7708633; doi:10.1038/s41598-020-78018-6)
Supplement: Supplementary file 1 — Supplementary Information 1. [file 41598_2020_78018_MOESM1_ESM.xlsx]

## Sheet: Cover letter
Identification and functional characterization of ABCC transporters for Cd tolerance and accumulation in Sedum alfredii Hance
Tongyu Feng1, Xuelian He1, Renying Zhuo1, Guirong Qiao1, Xiaojiao Han1, Wenmin Qiu1, Linfeng Chi2, Dayi Zhang3,*, Mingying Liu2,*
1 Research Institute of Subtropical of Forestry, Chinese Academy of Forestry, Hangzhou 311400, People’s Republic of China
2 School of Basic Medical Sciences, Zhejiang Chinese Medical University, Hangzhou 310053, People’s Republic of China
3 School of Environment, Tsinghua University, Beijing 100084, People’s Republic of China
*Corresponding authors:
Dr Mingying Liu
School of Basic Medical Sciences, Zhejiang Chinese Medical University, Hangzhou 310053, People’s Republic of China; Tel, +86-(0)571-86633138; E-mail: 20191028@zcmu.edu.cn
Dr Dayi Zhang
School of Environment, Tsinghua University, Beijing, 100084, People’s Republic of China; Tel, +86-(0)10-62773232; E-mail: zhangdayi@tsinghua.edu.cn

## Sheet: Table S1
Table S1 Primers of SaABCCs for real-time PCR
Sa12F279-RTF		GGAGCAAGATGACGTTCCTGA
Sa12F279-RTR		GCTTCACCGGTCCATCTTTTTC
Sa13F200-RTF		CTACTCTTTCGCCCGAGCAT
Sa13F200-RTR		CCGGAATAAAGTGGTCCGCA
Sa14F98-RTF		GTGGTCGTGCGACTTCCTAA
Sa14F98-RTR		CGTTGGATTTGCGGACGATC
Sa14F190-RTF		GAGGCGTGCTACGTTGAGTT
Sa14F190-RTR		TTGCCCATAAAACTGACGGGT
Sa18F186-RTF		TCGCTTTCATTGCTGGAGTTG
Sa18F186-RTR		TGCGAATGTGCGTCAAAAGT
Sa45F39-RTF		AGAGTTTGTTTTGCCCCGAGA
Sa45F39-RTR		CAGTGCGATCCCAAGTATCCA
Sa48F96-RTF		GAGCATGGATCGGGTATGGG
Sa48F96-RTR		AGAGCAGCAAGCACCATGAA
Sa88144-RTF		GCATAGAGCGGAGACGATGT
Sa88144-RTR		GTCCGAACAGGATGCGTACA
Sa23221-RTF		TGGAAATTGGACGCTTGGGA
Sa23221-RTR		GACCTTAGTGACTCTTCCACCC
Sa118202-RTF		GGAAAGTGACGGTGACGGAA
Sa118202-RTR		CTTGTCAGCTTCAGCTCGGT

## Sheet: Table S2
Table S2 Detailed information of SaABCC protein characteristics.
Gene ID	Genbank accession number	pI	protein length (AA)	Molecular weight (kD)
Sa12F279	MN640692	6.92	1498	167.1
Sa13F200	MN640693	7.509	1502	168.09
Sa14F98	MN640694	6.913	1487	165.7
Sa14F190	MN640695	7.516	1483	166.28
Sa18F186	MN640696	7.04	1535	170.9
Sa45F39	MN640697	7.897	1655	185.24
Sa48F96	MN640700	6.254	1266	139.7
Sa88F144	MN640698	8.037	1521	170.5
Sa23221	MN640699	8.15	1490	166.3
Sa118202	MN640691	6.339	1478	165

## Sheet: Table S3
Table S3 Detailed information of ABC in Arabidopsis and ABCC in Sedum alfredii
>Sa12F279
MDYSLSLPGLMESSCLWEEISKLSQLGFLVILACHLIVGTLKQLRRNTKNLTEEASTERNKSEVKLGFTYRVTVISSLTMLATGVIMLLKQQHGSGSICESRVQVVSVSAIQVVCWVITLIMLHKVRNRKCVEFPWTLRIWWFFSFVLYLVKTGDSLHIVMTNHERVGMSDYAEFIRLAASSCLLIIAILGKTGILFSIPDGITEPLIRKTDQQYRHKKETLYGKATFIQLITFSWENPLFAAGIKKPLEQDDVPDVDIKDSAEFLSSTFEETLKQATEKDGPVKRPSIYKVIFLFVRRKAAINALFAVLSAFASYVGPYLINDFVDFLSDKSSRSIETGYLLALAFLVAKMIETISQRQWIFGARQLGLHLRAALISKIYQKGLILSSKARQSHGSGE…
>Sa13F200
MPTSAFWFTDISCSASVIDSSDASSSSTVLQWLAFILFSPCPQRIILSSVHLAILLLLFSFALHKLYLKFFNSTRDSSIHKLTRNNVPMVMTDLWFKLTLISSVLLGLVSVCASVVSFTSIAGSSWKLADAFFWLIQGFTHLVIGVLIAHEKRFRAVTHPTSLRIYWFVNFIISSFFTAAGIVRLVTNQSGHEVDLATDDIVSIAVYPLVVVLLSAAVRGWTGVTITGENGHVSETDVKLYEPLLQKGNVTAFANASIVSKTFWLWINPLLSKGYKNPLTIDEVPTLSPEHRAEKMSLLFESHWPKPSEKCNNPVRTTLFRCFWKEILFTAVLALIRLSVMYVGPVLIQDFVDFTSGKRSSPFEGYYLVMVLLLAKFVEVLCSHQYNFNSQKIGMLIRS…
>Sa14F98
MQPLFQTTTMSQDSFPGRDFALKPEFSRGLSGILHWLLLIVLIGIWVWRRFMVHGQRHEPKLGLDRLKHEFRKIVLALCLCLSGTNLLLGLLSYFYWYKNGWFDLRSLVLILFDFGGRALAWLGLFGCLKFQGALKIQSLLKAWWGLSSLVTSYCLVVDVVDYRKLQTLPWPFLALDFVSGCVGLVLCYVGYAKKNELDDLDQREPLLNGNGSLSFNNGEDSTKTKPPFSTAGVFSLLSFAWVGPLIATGNEKIIDLKDVPQLDPTDSVSGIFPYFKSRLESRKGNEDGKITTFKLTKALVSSSKGELIFTGFLALVYTCASYVGPYLIDNFVQYLNGTHNYEYEGYVLALTFFVAKIVECLCQRQWMFRLQRIGVRIRADLITLIYNKGLTLSCKSKQ…
>Sa14F190
MEGLWDFFCGESAISCNKKSCSYDILALAFPSSCHNHAFIICFDVLLLIMLIHAMIHRSVRPIPIPKRFRSLSWLQLVSATMNGCLGLAYFGYGIWILEERIRKAESLSPSHWWMLVLLHGFTWFLISLNFSFSGRRLPKLSLWIMSVLVVLFAGILSTLSIMASFIDKDSSVKMVLDALTLPGAVLFTVSAFKQNERDDRSKLYTPLHNEVGGETDDESNETNIISPFSKAGMLSKLSFWWMNSIIKQGREKTLQDSDIPPLRDEDSAEACYVEFVEELNNQKRKNPDSNPSVLWAIISCHWKEIIVSGVFACIKVLTISAGPLLLNAFIEVAEGRQRFENEGFVLALLIFMSKSLESLSQRQWYFRTRLIGLKVRNLLTAAIYNKQLRLSSASRMTH…
>Sa18F186
MGFLNWGFDNSFLWTSNATSFFYLHLLRAVEIENLPVLELASSCVNLTLVLGFLFVVSVKQIRTCAGEIRVLKEESGAHANPIGRHVDDELSVVEISRWFKVTLFCCFYVLFLQVAILGFNGIEVVRDLVRGGDVDWSSLGLPAVQGLAWLVLSFSALHCKCKASEQYPHFLRVWWLLSFVLCLCTLFVDGEGFWVEGASHWNSHALVNLFATPALGFLCFAAFRGETGIQVSRRSEPLLVEEDAGCLRVTPYADAGLFSIITLSWLNPLLSTGAKRPLELRDIPLLAPKDRSKANYKTLNSNWEKLKSENPSKQPSLAWAILTSFWKEAACNAIFAGLNTLVSYVGPYLISYFVDYLGGIETIPHEGYVLAGTFFAAKFVETLTTRQWYLGVDILGMH…
>Sa45F39
MVILQLLCGPTDRLFVFFCFSSECARSGASKMAFKPIDWYCRPVSHGIWSKAVENAFGDYTPCVTDSLVVGISHLVLLSLCLYRIWLIKKSFKLQRFCLRSKLYNYFLGILASYCAAEPLFRLVMGISILNVDGQLGLAPYEAVSLGIQAISWCLMVIMIGLETKVYIREFRWYVRFGVAYTLVGDAVVLNLILKLKNYYERSVLYLYLSEVAVQIVFGALLFVYVPYLDSHPGYIPVSTLSDENDEYEELPGGEFVCPERHVNIFSSIFFAWMNPLMKLGYKRPLTEKDIWKLDTWDRTETLNNSFQKQWAKEMRKTKPWLLRALNNSVGGRFWLGGFWKIGNDLGQFVGPVVLNLLLKTMQEGGPAWKGYIYAFAIFVGVVAGVLSEAQYFQNVMRA…
>Sa48F96
MDEPLLRDPESFTTNGSHNSSYHGFICLLTFKFVDPVLSIGAVRQLEFRDLLELPSQMESSVCYSRLCNYWESQIDTHPSLFKSICKAYGWEYVKLGLLKLLNDSIGFVGPLLLNKLIRFLQQGSHGLDGFIFAMGLGCVSVLKSFLDTQYTYHLSKLKLKLRSGIMVTIYQKCLSITLAERKRFSEGEIQTYMSVDVDRVVNLCNSVHDMWSLPLQISIALYMLYTQVRFAFIAGVAIIILLIPVNKWISNLIANATKEMMKQKDGRIGRTAELLTHIRTLKMYGWELLFTNLLMKLRSSEVKHLSTRKYLDAWCVFFWAATPTLFSLCTFGLFILTGNQLDAATVFTCLALFNILISPLNSFPWVINGLIDAFISTKRLSMFMGFSEHGSGMGNEDS…
>Sa88F144
MPASVFWFTDISCSTSVINSSDASSSSTTLQWLAFLLLSPCPQRIILTSIHTSLLLLLFSFALHKLFNSTPDLSVHKHSRNNAPIVRTDFLFKLTLVSTVLLCLVYSVLSAVSFARISGSSWILADAFFWMIQGLTQLVIGVLIAHKKRIQTVTHPTSLRIYWFVNFVFTSLFTAAAIVRLITHQSGRQTGLEVDLGTDDIVSVAVFPLVVVLLIAAIRGCSGITISGELHEPLLLEKENVTGFANANIVSKTFWLWINPLLSKGYKEPLKFDDVPALSPEHRAETMSLLFESHWPRHTEKCTHPVRTTLFRCFWKEILFTAIWGLIKSSVMYVGPVLIQDFVDFTSGERSSSFEGYYLVLVLLLAKFVEVLSSHQYNFNSQKIGMLIRSTLITSSYKK…
>Sa23221
MTFSPIDYFCQPVENGFWDKVAGSALGPYKPCCINTLVVSITCLVLICICIHRILLMQKSHKVRRYKLTSRTYHFVMVLLSGLSTSEPLLRILTDTSIYNLDGTPGLPPFELVSLFTQSTAWALMTALTFMETKVYICDFQLLVRFGIAYILVGDAVMINFLLPVKYLVNRGILYLYISGVTCQVLFGALLLFHVPNLDSHPKYLALQVHTEFSDAYEALPGEGEVCPERRVSILNWLFFEWMTPLMQKGYKQPITENDVWKLDAWDQTEKLREKFQICWVEESLRSKPSLLRALNRSLGRMFWLGGIYKFGEATGRFVSPVLLNRILLSMQRGEPAWIGCVYAFFMFSAVVFFLLIEGQFFQCVNRVGFRVRSTMVAAMFRKSLRLSHEAHKNFPSGK…
>Sa118202
MDDGSWLRWWNNFNEWSNVSNGIYVTISSLNQSLSSSLRDGLIISADLLLLILLLYILFALVTRGQCLSIVSFTPLRILSAAVNSCLGLAFVSYGIWVIIEETVDTSFPRFGAVLILQGITWVILGLTLSLIGRNYFPKIALRILLTVFLVFTGILCVSLLIDSLVNEEILIYNFLNIMSFPGAILLMVCVRKRSGSMESDGDGTDHLYVPLNGNANGDMKGYRAEADKVTSFSRAGIFSKMSFWWMNPLMKRGVEKTLDDDDIPSLREEDSAEACYTRFVEEFNKRKLTQQTSHPSVMWTIVSCHWKEIFISGFFALLKILTVSAGPLLLNAFIEVAQGNQSFEYEGYLLAITLFFSKSLESLSQRQWYFRSRLIGMKVRSLLTAAIYKKQLRLSNAA…
>AT1G025201
MNGDGAREGDSVSHEPSTSKSPKEGEETKKEEKSEEKANTVPFYKLFAFADSSDVLLMICGSIGAIGNGMSLPFMTLLFGDLIDSFGKNQNNKDIVDVVSKVCLKFVYLGLGTLGAAFLQVACWMITGERQAARIRSTYLKTILRQDIGFFDVETNTGEVVGRMSGDTVLIQDAMGEKVGKFIQLVSTFVGGFVLAFIKGWLLTLVMLTSIPLLAMAGAAMALIVTRASSRGQAAYAKAATVVEQTIGSIRTVASFTGEKQAINSYKKFITSAYKSSIQQGFSTGLGLGVMFFVFFSSYALAIWFGGKMILEKGYTGGAVINVIIIVVAGSMSLGQTSPCVTAFAAGQAAAYKMFETIKRKPLIDAYDVNGKVLEDIRGDIELKDVHFSYPARPDEEIF…
>AT1G025301
MNRDGAGEGDSVSHEHSTSKTDEKAKTVPLYKLFAFADSFDVFLMICGSLGAIGNGVCLPLMTLLFGDLIDSFGKNQNNKDIVDVVSKVCLKFVYLGLGRLGAAFLQVACWMITGERQAAKIRSNYLKTILRQDIGFFDVETNTGEVVGRMSGDTVHIQDAMGEKVGKFIQLVSTFVGGFALAFAKGWLLTLVMLTSIPFLAMAGAAMALLVTRASSRGQAAYAKAATVVEQTIGSIRTVASFTGEKQAINSYKKYITSAYKSSIQQGFSTGLGLGVMIYVFFSSYALAIWFGGKMILEKGYTGGSVINVIIIVVAGSMSLGQTSPCVTAFAAGQAAAYKMFETIKRKPLIDAYDVNGKVLGDIRGDIELKDVHFSYPARPDEEIFDGFSLFIPSGATA…
>AT1G041201
MDFIEISLIFREHLPLLELCSVIINLLLFLVFLFAVSARQILVCVRRGRDRLSKDDTVSASNLSLEREVNHVSVGFGFNLSLLCCLYVLGVQVLVLVYDGVKVRREVSDWFVLCFPASQSLAWFVLSFLVLHLKYKSSEKLPFLVRIWWFLAFSICLCTMYVDGRRLAIEGWSRCSSHVVANLAVTPALGFLCFLAWRGVSGIQVTRSSSDLQEPLLVEEEAACLKVTPYSTAGLVSLITLSWLDPLLSAGSKRPLELKDIPLLAPRDRAKSSYKVLKSNWKRCKSENPSKPPSLARAIMKSFWKEAACNAVFAGLNTLVSYVGPYLISYFVDYLGGKEIFPHEGYVLAGIFFTSKLIETVTTRQWYMGVDILGMHVRSALTAMVYRKGLKLSSIAKQN…
>AT1G106801
MQPSNDPAIVDMAAAEKEKKRPSVSFLKLFSFADFYDCVLMALGSIGACIHGASVPVFFIFFGKLINIIGLAYLFPQEASHKVAKYSLDFVYLSVVILFSSWLEVACWMHTGERQAAKIRKAYLRSMLSQDISLFDTEISTGEVISAITSEILVVQDAISEKVGNFMHFISRFIAGFAIGFASVWQISLVTLSIVPFIALAGGIYAFVSSGLIVRVRKSYVKANEIAEEVIGNVRTVQAFTGEEKAVSSYQGALRNTYNYGRKAGLAKGLGLGSLHFVLFLSWALLIWFTSIVVHKGIANGGESFTTMLNVVIAGLSLGQAAPDISTFMRASAAAYPIFQMIERNTEDKTGRKLGNVNGDILFKDVTFTYPSRPDVVIFDKLNFVIPAGKVVALVGGSG…
>AT1G279401
MDNTERSSNGNIQAETEAKEEKKNIKKESVSLMGLFSAADKLDYFLMLLGGLGACIHGATLPLFFVFFGKMLDSLGNLSTDPKAISSRVSQNALYLVYLGLVNFVSAWIGVSCWMQTGERQTARLRINYLKSILAKDITFFDTEARDSNLIFHISSDAILVQDAIGDKTDHVLRYLSQFIAGFVIGFLSVWQLTLLTLGVVPLIAIAGGGYAIVMSTISEKSETAYADAGKVAEEVMSQVRTVYAFVGEEKAVKSYSNSLKKALKLGKRSGLAKGLGVGLTYSLLFCAWALLLWYASLLVRHGKTNGAKAFTTILNVIFSGFALGQAAPSLSAIAKGRVAAANIFRMIGNNNSESSQRLDEGTTLQNVAGRIEFQKVSFAYPSRPNMVFENLSFTIRSG…
>AT1G280101
MDNIEPPFSGNIHAETEVKKEEKKKMKKESVSLMGLFSAADNVDYFLMFLGGLGTCIHGGTLPLFFVFFGGMLDSLGKLSTDPNAISSRVSQNALYLVYLGLVNLVSAWIGVACWMQTGERQTARLRINYLKSILAKDITFFDTEARDSNFIFHISSDAILVQDAIGDKTGHVLRYLCQFIAGFVIGFLSVWQLTLLTLGVVPLIAIAGGGYAIVMSTISEKSEAAYADAGKVAEEVMSQVRTVYAFVGEEKAVKSYSNSLKKALKLSKRSGLAKGLGVGLTYSLLFCAWALLFWYASLLVRHGKTNGAKAFTTILNVIYSGFALGQAVPSLSAISKGRVAAANIFKMIGNNNLESSERLENGTTLQNVVGKIEFCGVSFAYPSRPNMVFENLSFTIHS…
>AT1G706101
MAQQVLGCTSRPIRVSLHRCSVITTSDTIRRKNLRFVRNPRLSFSLQSSTRNYRLPSINCSTVNGAVAETAEYYEGEGDNVSLAEKIRQCIDFLRTILPGGSWWSFSDEVDGRFIAKPVTVWRALSRMWELVAEDRWVIFAAFSTLIVAALSEITIPHFLTASIFSAQSGDIAVFHRNVKLLVTLCVTSGICSGIRGCFFGIANMILVKRMRETLYSTLLFQDISFFDSQTVGDLTSRLGSDCQQVSRVIGNDLNMIFRNVLQGTGALIYLLILSWPLGLCTLVICCILAAVMFVYGMYQKKTAKLIQEITASANEVAQETYSLMRTVRVYGTEKQEFKRYNHWLQRLADISLRQSAAYGIWNWSFNTLYHATQIIAVLVGGLSILAGQITAEQLTKFL…
>AT2G346601
MGFEFIEWYCKPVPNGVWTKQVANAFGAYTPCATDSFVLGISQLVLLVLCLYRIWLALKDHKVERFCLRSRLYNYFLALLAAYATAEPLFRLIMGISVLDFDGPGLPPFEAFGLGVKAFAWGAVMVMILMETKIYIRELRWYVRFAVIYALVGDMVLLNLVLSVKEYYSSYVLYLYTSEVGAQVLFGILLFMHLPNLDTYPGYMPVRSETVDDYEYEEISDGQQICPEKHANIFDKIFFSWMNPLMTLGSKRPLTEKDVWYLDTWDQTETLFTSFQHSWDKELQKPQPWLLRALNNSLGGRFWWGGFWKIGNDCSQFVGPLLLNQLLKSMQEDAPAWMGYIYAFSIFVGVVFGVLCEAQYFQNVMRVGYRLRSALIAAVFRKSLRLTNEGRRKFQTGKI…
>AT2G369101
MDNDGGAPPPPPTLVVEEPKKAEIRGVAFKELFRFADGLDYVLMGIGSVGAFVHGCSLPLFLRFFADLVNSFGSNSNNVEKMMEEVLKYALYFLVVGAAIWASSWAEISCWMWSGERQTTKMRIKYLEAALNQDIQFFDTEVRTSDVVFAINTDAVMVQDAISEKLGNFIHYMATFVSGFIVGFTAVWQLALVTLAVVPLIAVIGGIHTTTLSKLSNKSQESLSQAGNIVEQTVVQIRVVMAFVGESRASQAYSSALKIAQKLGYKTGLAKGMGLGATYFVVFCCYALLLWYGGYLVRHHLTNGGLAIATMFAVMIGGLALGQSAPSMAAFAKAKVAAAKIFRIIDHKPTIERNSESGVELDSVTGLVELKNVDFSYPSRPDVKILNNFCLSVPAGKTI…
>AT2G394801
MMISRGLFGWSPPHIQPLTPVSEVSEPPESPSPYLDPGAEHGGTGTAAQADDEEEMEEPEEMEPPPAAVPFSQLFACADRFDWVLMVFGSVAAAAHGTALIVYLHYFAKIVQVLAFPTDSDHLISDDQFNRLLELSLTIVYIAGGVFISGWIEVSCWILTGERQTAVIRSKYVQVLLNQDMSFFDTYGNNGDIVSQVLSDVLLIQSALSEKVGNYIHNMATFISGLIIGFVNCWEIALITLATGPFIVAAGGISNIFLHRLAENIQDAYAEAASIAEQAVSYVRTLYAFTNETLAKYSYATSLQATLRYGILISLVQGLGLGFTYGLAICSCAMQLWIGRFFVIHHRANGGEIITALFAVILSGLGLNQAATNFYSFDQGRIAAYRLFEMISRSSSGTN…
>AT2G470001
MASESGLNGDPNILEEVSETKRDKEEEEEVKKTEKKDEEHEKTKTVPFYKLFAFADSFDFLLMILGTLGSIGNGLGFPLMTLLFGDLIDAFGENQTNTTDKVSKVALKFVWLGIGTFAAAFLQLSGWMISGERQAARIRSLYLKTILRQDIAFFDIDTNTGEVVGRMSGDTVLIQDAMGEKVGKAIQLLATFVGGFVIAFVRGWLLTLVMLSSIPLLVMAGALLAIVIAKTASRGQTAYAKAATVVEQTIGSIRTVASFTGEKQAISNYNKHLVTAYKAGVIEGGSTGLGLGTLFLVVFCSYALAVWYGGKLILDKGYTGGQVLNIIIAVLTGSMSLGQTSPCLSAFAAGQAAAYKMFETIERRPNIDSYSTNGKVLDDIKGDIELKDVYFTYPARPDE…
>AT2G478001
MWLLSSSPWLSELSCSYSAVVEHTSSVPVPIQWLRFVLLSPCPQRALFSAVDFIFLLCFALHKLFSSPSSSSEINGHAEIRKPLIGIRGRTPTRTTAWFKTTVAVTVLLSFCSVVLCVLAFTGKRRTQRPWNLIDPLFWLIHAVTHLVIAVLVLHQKRFAALNHPLSLRIYWISSFVLTSLFAVTGIFHFLSDAATSLRAEDVASFFSFPLTAFLLIASVRGITGLVTAETNSPTKPSDAVSVEKSDNVSLYASASVFSKTFWLWMNPLLSKGYKSPLTLEQVPTLSPEHKAERLALLFESSWPKPSENSSHPIRTTLLRCFWKEILFTAILAIVRLGVMYVGPVLIQSFVDFTSGKRSSPWQGYYLVLILLVAKFVEVLTTHQFNFDSQKLGMLIRST…
>AT3G130901
MENPIDSLLLQPIYLSVLSFFLNLVLLLILFGSWLFKKRVACEDTDAIMNEEFKHISFSYNKLVLICCVSLSVFYSVLSLLSCLHWHTNGWPFLDLLLAALTWGSISVYLFGRYTNSCEQKVLFLLRVWWVFFFVVSCYHLVVDFVLYKKQEMVSVHFVISDLVGVCAGLFLCCSCLWKKGEGERIDLLKEPLLSSAESSDNEEVTAPFSKAGILSRMSFSWMSPLITLGNEKIIDIKDVPQLDRSDTTESLFWIFRSKLEWDDGERRITTFKLIKALFLSVWRDIVLSALLAFVYTVSCYVAPYLMDNFVQYLNGNRQYKNQGYVLVTTFFVAKLVECQTQRQWFFRGQKAGLGMRSVLVSMIYEKGLTLPCHSKQGHTSGEIINLMAVDADRISAFS…
>AT3G131001
MKQSYAMDNPIVFFLLESNYFPMFSIFFNLLLLLVMFGSCVYKKRLGWENSDAFTNERFKDMSLTYNKLVVICCETLSALNSVLLLLSCFNLHKNGWDRSELMILLDLLFTALSWGAISFYIRSQFTYSHDQKFPILLRVWWVLYFMFSCYRLLVDIALYKKQELVSVHLLLSDVLAVSVGLFLCYSCLQKQGQGERINLLLEEPLLNGAESSAATSVQLDKAEDDEVVTPFSNAGFLSHVSFSWMSPLIVLGNEKIIDSEDVPQVDNSDRAEKLFWIFRSKLEWDDGERRITTYKLIKALFFSVWRDILLSTLFAFVYTVSCYVAPYLMDTFVQYLNGQRQYSNQGVVLVTTFFVAKLVECQARRNWYFRLQKAGIGMRSVLVSMIYEKGLTLPCYSK…
>AT3G212502
MAAFIGSLPWCDVELNLASSCFQRTAIAFVNLLFLCIFYLFLIASCVSTHFIVRGRKKGWIFVAVAICCAITSFIFLGVGLNSLIHGGNDVTEISWVACFVEGIIWVSLAVSLLVNGSKWVNILVSVWWVSFALLDLVAKSGILLQGNGIRILDILTLPMSLLLLLCSWMNLRSSSAAAQDCSVTGLSDPLLTKNPRKESARLATAGFFSILSFSWMNPLLSLGFKKPLSPEDIPSVVPEDEAQLAYKKFSQAWDTLLGDESSTKERNLVFRAVVKVYFKENIFIAVFAFLRTFAVVSLPLMLYVFVDYANSDHRDLRNGFFNLACLVMLKLVESLTMRHWYFASRRSGMRIRSALMVAAYKKQLKLSSLGRKRHSSGEIVNYIAVDAYRMGEFLWWFH…
>AT3G283451
MGKEEEKESGRNKMNCFGSVRSIFMHADGVDWLLMGLGLIGAVGDGFTTPLVLLITSKLMNNIGGSSFNTDTFMQSISKNSVALLYVACGSWVVCFLEGYCWTRTGERQTARMREKYLRAVLRQDVGYFDLHVTSTSDVITSVSSDSFVIQDVLSEKLPNFLMSASTFVGSYIVGFILLWRLAIVGLPFIVLLVIPGLMYGRALISISRKIREEYNEAGFVAEQAISSVRTVYAFSGERKTISKFSTALQGSVKLGIKQGLAKGITIGSNGITFAMWGFMSWYGSRMVMYHGAQGGTVFAVAAAIAIGGVSLGGGLSNLKYFFEAASVGERIMEVINRVPKIDSDNPDGHKLEKIRGEVEFKNVKFVYPSRLETSIFDDFCLRVPSGKTVALVGGSGSG…
>AT3G283601
MKTWGSMRSIFMHADGVDWMLMGLGLIGAVGDGFITPILFFITAMLLNDFGSFSFNDETFMQPISKNALAMLYVACASWVICFLEGYCWTRTGERQAAKMRERYLRAVLRQDVGYFDLHVTSTSDIITSVSSDSLVIQDFLSEKLPNILMNASAFVGSYIVGFMLLWRLTIVGFPFIILLLIPGLMYGRALIGISRKIREEYNEAGSIAEQAISSVRTVYAFVSEKKMIEKFSDALQGSVKLGLRQGLAKGIAIGSNGIVYAIWGFLTWYGSRMVMNYGYKGGTVSTVTVCVTFGGTALGQALSNLKYFSEAFVAGERIQKMIKRVPDIDSDNLNGHILETIRGEVEFNNVKCKYPSRPETLIFDDLCLKIPSGKTVALVGGSGSGKSTVISLLQRFYD…
>AT3G283901
MMKSFGSIRSIFMHADGVDWMLMALGLIGAVGDGFITPIIFFICSKLLNNVGGSSFDDETFMQTVAKNAVALVYVACASWVICFIEGYCWTRTGERQAAKMREKYLKAVLRQDVGYFDLHVTSTSDVITSVSSDSLVIQDFLSEKLPNFLMNTSAFVASYIVGFLLLWRLTIVGFPFIILLLIPGLMYGRALIRISMKIREEYNEAGSIAEQVISSVRTVYAFGSEKKMIEKFSTALQGSVKLGLRQGLAKGIAIGSNGITYAIWGFLTWYGSRMVMNHGSKGGTVSSVIVCVTFGGTSLGQSLSNLKYFSEAFVVGERIMKVINRVPGIDSDNLEGQILEKTRGEVEFNHVKFTYPSRPETPIFDDLCLRVPSGKTVALVGGSGSGKSTVISLLQRFY…
>AT3G284151
MKSFGSVRSIFMHANSVDLVLMGLGLIGAVGDGFITPIIFFITGLLLNDIGDSSFGDKTFMHAIMKNAVALLYVAGASLVICFVGERQASRMREKYLRAVLRQDVGYFDLHVTSTSDVITSVSSDTLVIQDVLSEKLPNFLMSASAFVASYIVGFIMLWRLTIVGFPFFILLLIPGLMCGRALINISRKIREEYNEAGSIAEQAISLVRTVYAFGSERKMISKFSAALEGSVKLGLRQGIAKGIAIGSNGVTYAIWGFMTWYGSRMVMYHGAKGGTIFAVIICITYGGTSLGRGLSNLKYFSEAVVAGERIIEVIKRVPDIDSDNPRGQVLENIKGEVQFKHVKFMYSSRPETPIFDDLCLRIPSGKSVALVGGSGSGKSTVISLLQRFYDPIVGEILI…
>AT3G288601
MSETNTTDAKTVPAEAEKKKEQSLPFFKLFSFADKFDYLLMFVGSLGAIVHGSSMPVFFLLFGQMVNGFGKNQMDLHQMVHEVSRYSLYFVYLGLVVCFSSYAEIACWMYSGERQVAALRKKYLEAVLKQDVGFFDTDARTGDIVFSVSTDTLLVQDAISEKVGNFIHYLSTFLAGLVVGFVSAWKLALLSVAVIPGIAFAGGLYAYTLTGITSKSRESYANAGVIAEQAIAQVRTVYSYVGESKALNAYSDAIQYTLKLGYKAGMAKGLGLGCTYGIACMSWALVFWYAGVFIRNGQTDGGKAFTAIFSAIVGGMSLGQSFSNLGAFSKGKAAGYKLMEIINQRPTIIQDPLDGKCLDQVHGNIEFKDVTFSYPSRPDVMIFRNFNIFFPSGKTVAVV…
>AT3G477301
MTLQRGLPLLLQQYTALFKKNLLLSWRSKRATFLQLFASFFFILLIFCIQAAMEKSFASSTALKTVTDPTALISPPIPPCEDKFFVNLPCYDFVWSGNRSSKVTQIVNAIMKNNPGRSIPIEKVRSFVDPEAVDTWLMANPLLVPGALHFIERNATVISYGIQTNSTPEMNRGRFEDPTFKFQIPLQIAAEREIARSLIGDPNFNWVVGFKEFPHPTIEAIVALDTIGPTFFLAVAMFGFVLQISSLITEKELKLRQAMTMMGVFDTAYWLSWLTWEGILTAISALLTVLFGMMFQFDFFLKNSFPVVFLLFMLFQFNLIGLAFMLSAFISKSTSATTVGFFVFLVGFVTQLATSSGFPYAKKYSRMIRALWSLFPPNTFSQGLKLLADATSTPQDPGI…
>AT3G477401
MADSGPASFWTRANAILRKNLTYQKRNIWSNVRLIMIPFYLCIVLVFIQALFDSQVNNSLDNQCGCQCIDKLGDGKCQMTCGLEYSTRDQGFFCAIPKPQPWPPLILIPRPEYRALDANFTNDSCRRKNSCPVTILFTGNNHSLGAVLSRNLLRRPFAMNSSDLLFSLANNVLATTFKGSATNYLDAGIVSDGSIYNIQPRCPPNSNFSISIGQSPLNFTKDMRCVQGLNLWRNNSIEVNLELFEGYHKGNSDGMINEIVAAYDLFDTNMTNFNVNIWFNATYKDEARNQPYKVVRVPRLVNWVSNAYLQYLQGPRTKMLFEFVKEMPKPETKLRLDIASLIGPIFFTWVILLLLPVILNSLVYEKQQRLRIIMKMHGLGDGPYWIISYAYFLALSTFY…
>AT3G477501
MANHVPASFLTRANALFRKNLTYQKRNIWSNVRLIVIPFYLCVLLVGIQVLFDTQVNNSADNRCGCRCIHKNGDGKCERKSCGLQYSSLTQASFCAFPNPPPLLPLLQIPRPETRLVDPARSSCRRTGSCPVTILVTGNNHTLGETLSRNLLSTSFAVNSSDHFLRNLAYNVLGTISEADYTNYLDPGIHSDLPIFQIRPYCTPTTNLSFSFRQPPITFHKEVRCVQGLNLWRNNSVEVNDEIFKGYRQGNHEEIINEVAAAYDLLDTDRNKFNVTIWYNSSYKGNFKVQDRRVKYVRVPRSVNMVSNAYLRFLRGPGTKMLFDFVKEMPKQESMLRVDIASVIGPIFLTWVIVLLFPVILNSLVYEKQQHLRIIMKMHGLGDGPYWMITYAYFLAIST…
>AT3G477601
MGNHVPAGFFTQANSLFRKNLTYQKRNIWSNVRLIVIPFYLCVLLVGIQVLFDTQVNNSADNRCGCRCIDKNGDGKCGQKSCGLQYSSQNQAFFCAFPNPPPLLPLLHIPRPETRSSDRDRDSCRQTGSCPVTILLTGNNHSLGTNYTNYLDPGILSDLPIFNVQPRCTPDTTTFSFPFRQSPLEFHKEVRCVEGLNLWRNNSIEISNEIFKGYRQGNLEEIINEVAAAYDLMDTDINNFNVTIWYNSTYKGDLRDRRVKYVRVPRSVNLVSNAYLEFLQGSGTKMLFDFVKEMPKQETRLRLEMASLIGPIFFTWVILLLFPVMLTSLVYEKQQHLRIIMKMHGLGDGPYWMITYAYFLAISIVYIICLMIFGSAIGLKFFRFNDYSIQFIFYFLCIN…
>AT3G477701
MAKPVAASFLTQANALFKKNLTYQKRNIWSNVRLIVIPLYLCVVLVCIQAVFDSLVNNSVDNQCGCRCADDDKNGDGKCEIKSCGLQYSSQNQAVFCAFPNPPPLLPLLHIPPSVNRDSCQRTGSCPSTTSETDYTNYRDPGIYSDLPIFNIQPQCTPATILSLSFRQPPLEFHKETKFLELIDLMVNVSKPEVRCVQGLNLWRNNSLEVNDEIFKGFRKENHEEIINEVAAAYDLLNTDRNKFNVTIWYYTTYKGDLQDWRVKYVRVPRSVNMVSNAYLQFLRGPGTKILFDFVKEMPKQETRLRMDMASLIGPIFFTWVILLLFPVILTSLVYEKQQRLRIIMKMHGLGDAPYWMISYAYFLAISTLYIVCLMIFGSAIGLKFFRFNDYTIQFMFYF…
>AT3G477801
MADPGPASFSTRANALLRKNLTYQKRNLWSNIRLIMIPFYLCILLVIIQILFDTQVNNSADNRCGCECIERNRAGKCQRELCGLEHSKPDQAFFCSIPRPPLWPPLLQIPRPESRDVRGLRDDSCRRTGSCPVTILFTGNNRSLGTTVSENLFTSSVSANASEILRTLANNVLGTTVEADFTNYLDPGIASNLSIYNIQPRCILNATFPFSFEQPPLKFEKELRCVQGSNLWTNTSKEVNDKIFKGYKKGNPEGKINEIAAAYDLLNTDRNNFNVHIWYNSTYKDDAGNRLIKLIRVPRSVNLVSNAYLQFLQGPGTRMLFEYVKEMPKPETSLRLDIASLIGPLFFTWVILLLFPVILSSLVYEKQQHLRIIMKMHGLGDGPYWMISYAYFLTISVLY…
>AT3G477901
MADSSPASFLTQADALLRKNLVFQKRNIWSNIRLITIPFFLCLLLLVIQMLFDTQFNDVHGQCGCNEKTCGLRYSTSEQAAFCAIPNPPQWTPLLQIPAPEYRAAIPYPSHTSPATFLFTGNNQSLGNILMGNMYSNSSGFDGDLAYYVLGSSSFPAYTNHMDSAFISDLPIYNIQHECSPNSSFSILIHQSPLAFPKEVNCVQGLNLWRNSSSDVNNELFKGYRKGNPDKKINEFAGAFDFQNTNGNNLNVSVWYNSTYKNDTVVRPMALIRVPRLVNLASNAYLEFLKGSETKILFEYVKEMPKPETKLSLDIASLIGPLFFTWVILLLFPVILTTLVYEKQQRLRIMMKMHGLGDVPYWIVSYTYFLLISILYMLCFAIFGSLIGLNFFRLNDYSI…
>AT3G553201
MMISRGLFGWSPPHMQPLTPVSEVSEPPESPSPYLDPGAESGGGTGTAAALAEADEEMDDQDELEPPPAAVPFSQLFACADRFDWVLMIVGSVAAAAHGTALIVYLHYFAKIVDVLAFSNDSSQQRSEHQFDRLVQLSLTIVYIAGGVFISGWIEVSCWILTGERQTAVIRSKYVQVLLNQDMSFFDTYGNNGDIVSQVLSDVLLIQSALSEKVGNYIHNMATFISGLVIGFVNCWEIALITLATGPFIVAAGGISNIFLHRLAENIQDAYAEAAGIAEQAISYIRTLYAFTNETLAKYSYATSLQATLRYGILISLVQGLGLGFTYGLAICSCALQLWIGRFFVHNGRANGGEIIAALFAVILSGLGLNQAATNFYSFDQGRIAAYRLFEMITRSSSV…
>AT3G621501
MDSVIESEEGLKVDSPNRADAETSNSKIHEEDEKELKTESDLKEEKKKTEKNKQEEDEKTKTVPFHKLFAFADSFDIILMILGTIGAVGNGLGFPIMTILFGDVIDVFGQNQNSSDVSDKIAKVALKFVYLGLGTLVAALLQVSGWMISGERQAGRIRSLYLQTILRQDIAFFDVETNTGEVVGRMSGDTVLIQDAMGEKVGKAIQLVSTFIGGFVIAFTEGWLLTLVMVSSIPLLVMSGAALAIVISKMASRGQTSYAKAAVVVEQTVGSIRTVASFTGEKQAISNYNKHLVSAYRAGVFEGASTGLGLGTLNIVIFCTYALAVWYGGKMILEKGYTGGQVLIIIFAVLTGSMSLGQASPCLSAFAAGQAAAYKMFEAIKRKPEIDASDTTGKVLDDI…
>AT4G018201
MEEKTKTVPFYKLFSFSDSTDVLLMIVGSIGAIGNGVGFPLMTLLFGDLIDSIGQNQSNKDIVEIVSKVCLKFVYLGLGTLGAAFLQVACWMITGERQAARIRSLYLKTILRQDIGFFDVETSTGEVVGRMSGDTVLILEAMGEKVGKFIQLIATFVGGFVLAFVKGWLLTLVMLVSIPLLAIAGAAMPIIVTRASSREQAAYAKASTVVEQTLGSIRTVASFTGEKQAMKSYREFINLAYRASVKQGFSMGLGLGVVFFVFFCSYALAIWFGGEMILKKGYTGGEVVNVMVTVVASSMSLGQTTPCLTAFAAGKAAAYKMFETIERKPSIDAFDLNGKVLEDIRGEIELRDVCFSYPARPMEEVFGGFSLLIPSGATAALVGESGSGKSSVISLIERF…
>AT4G018301
MKKGNLEANTKTVPFYKLFFFSDSTDVLLMIVGSIGAIANGVCSPLMTLLFGELIDAMGPNQNNEEIVERVSKVCLSLVYLGLGALGAAFLQVACWMITGERQAARIRSLYLKTILRQDIGFFDVEMTTGEVVGRMSGDTVLILDAMGEKVGKFIQLISTFVGGFVIAFLRGWLLTLVMLTSIPLLAMSGAAIAIIVTRASSQEQAAYAKASNVVEQTLGSIRTVASFTGEKQAMSSYKELINLAYKSNVKQGFVTGLGLGVMFLVFFSTYALGTWFGGEMILRKGYTGGAVINVMVTVVSSSIALGQASPCLTAFTAGKAAAYKMFETIEREPLIDTFDLNGKVLEDIRGEIELRDVCFSYPARPKEEVFGGFSLLIPSGTTTALVGESGSGKSTVIS…
>AT4G180501
MEEKSSKKNDGGNQKVSFFKLFSFADKTDVVLMTVGTIAAAGNGLTQPFMTLIFGQLINAFGTTDPDHMVREVWKVAVKFIYLAVYSCVVAFLQVSCWMVTGERQSATIRGLYLKTILRQDIGYFDTETNTGEVIGRMSGDTILIQDAMGEKVGKFTQLLCTFLGGFAIAFYKGPLLAGVLCSCIPLIVIAGAAMSLIMSKMAGRGQVAYAEAGNVVEQTVGAIRTVVAFTGEKQATEKYESKLEIAYKTVVQQGLISGFGLGTMLAVIFCSYGLAVWYGAKLIMEKGYNGGQVINVIFAVLTGGMSLGQTSPSLNAFAAGRAAAFKMFETIKRSPKIDAYDMSGSVLEDIRGDIELKDVYFRYPARPDVQIFAGFSLFVPNGKTVALVGQSGSGKSTV…
>AT4G259601
MYISLIFFLSNHFPPLISIPIFIFLSFSSPTNYTHLKLKKMQPSGDPAPEKEKEMTQPKVSLLKLFSFADFYDCVLMTLGSVGACIHGASVPIFFIFFGKLINIIGLAYLFPKQASHRVAKYSLDFVYLSVAILFSSWLEVACWMHTGERQAAKMRRAYLRSMLSQDISLFDTEASTGEVISAITSDILVVQDALSEKVGNFLHYISRFIAGFAIGFTSVWQISLVTLSIVPLIALAGGIYAFVAIGLIARVRKSYIKAGEIAEEVIGNVRTVQAFTGEERAVRLYREALENTYKYGRKAGLTKGLGLGSMHCVLFLSWALLVWFTSVVVHKDIADGGKSFTTMLNVVIAGLSLGQAAPDISAFVRAKAAAYPIFKMIERNTVTKTSAKSGRKLGKVDG…
>AT4G286201
MMRVSQLQLCRTSLSYRLRSGYHHHHHLHHSFFKLIKRNSILESPPTNASHQSPSPITPMVNARVMFFSTSTSAPHPEKINRTSSENILRMISSYLWMKDNPKLCFRVISAFACLVGAKFLNVQVPFLFKVAIDWLSSSSFVDSNPYLVAAFATPSSVLIGYGIARSGSSAFNELRTSVFSKVALRTIRTISRKVLSRLHDLDLRYHLNRDTGALNRIIDRGSRAINTILSAMVFNIMPTILEISMVSCILAYKFGAVYALITCLSVGSYIAFTLAMTQWRIKIRKAMNEAENDASTRAIDSLINYETVKYFNNEDYEARKYDQLHENYEDAALQSRKSFALLNFGQSFIFSTALSTAMVLCSQGIMNGQMTVGDLVMVNGLLFQLSLPLYFLGVVYSD…
>AT4G286301
MMRGSRFLLSRASLYHRLRSDHHHHSFSSFIKRSSIQRSPAINAFFTDPSPSPSPVNARVFFFSTSTSTPNQDQTKTASSKKILRTISSYLWMKDNPELRFRVIAALACLIGAKFLNVQVPFLFKLSIDLLSSYSSSTITDSNPYLLAAFATPSSVLIGYGIARSGSSAFNELRTAVFSKVSLRTIRSVSRKVLSHLHDLDLRYHLNRETGALNRIIDRGSRAINTILSAMVFNVVPTILEISMVTGILAYNFGPVFALITSLSVGSYIAFTLVVTQYRTKFRKAMNQADNDASTRAIDSLVNYETVKYFNNEDYEARKYDDLLGRYEDAALQTQKSLAFLDFGQSFIFSTALSTSMVLCSQGIMNGEMTVGDLVMVNGLLFQLSLPLYFLGGVYRETV…
>AT5G039101
MSFLLLTPPPCLLIPPPPLSHRRSSSLFLKHPFQPSPRPLSFCKPSALRLRANTTVNSLKALETIKPYLQSESKTVLLGWLCSCVSVVSLSQIVPRLGSFTSNLNANAASLTKLKGECLVLAGLVLAKVVAYYLQQAFLWEAALNTVYKIRVFAYRRVLERELEFFEGGNGISSGDIAYRITAEASEVADTIYALLNTVVPSAIQISVMTAHMIVASPALTLVSAMVIPSVALLIAYLGDRLRKISRKAQIASAQLSTYLNEVLPAILFVKANNAEISESVRFQRFARADLDERFKKKKMKSLIPQIVQVMYLGSLSIFCVGAVILAGSSLSSSAIVSFVASLAFLIDPVQDLGKAYNELKQGEPAIERLFDLTSLESKVIERPEAIQLEKVAGEVELC…
>AT5G390401
MGNKKLLTGGSSKTHGSGSSYRDPLLQNQEDKPKANGSENGLNDLEHGVVEAANVGFGRVFALAKPDAGKLVIGTIALLIGSTTNLLVPKFGGMIIDIVSRDVKTPEQQTESLIAVRNAVVIILLIVVIGSICTALRAWLFNSASERVVARLRKDLFRHLMHQEIAFYDVTKTGELLSRLSEDTQIIKNAATTNLSEALRNVTTALIGVGFMFTSSWKLTLLALVVVPVISVAVKQFGRYLRELSHTTQAAAAVAASIAEESFGAVRTVRSFAKESYMVSQYSKKVDETLKLGLKQAVLVGLFFGGLNAAFTLSVITVVSYGAYLTIYGSMTVGALTSFILYSLTVGSSVSSLSSLYTTAMKAAGASRRVFQILDRVSSMSSSGDKCPVGNPDGDVELN…
>AT5G465401
MAEKAKKKKNGGGGNQRIAFYKLFTFADRYDIVLMVIGTLSAMANGLTQPFMSILMGQLINVFGFSDHDHVFKEVSKVAVKFLYLAAYAGVVSFLQVSCWMVTGERQSTRIRRLYLKTILRQDIGFFDTETNTGEVIGRMSGDTILIQDSMGEKVGKFTQLVSSFVGGFTVAFIVGMKLTLALLPCVPLIVGTGGAMTYIMSKKAQRVQLAYTEAGNVVQQAVGSIRTVVAFTGEKQSMGKYEKKLEIAYKSMVKQGLYSGLGIGIMMVVVYCTYGFAIWYGARQIIEKGYTGGQVMNVITSILTGGMALGQTLPSLNSFAAGTAAAYKMFETIKRKPKIDAYDMSGEVLEEIKGDIELRDVYFRYPARPDVQIFVGFSLTVPNGMTVALVGQSGSGKS…
>AT5G582701
MSRGSRFVRAPGLLLCRVNLQPQPKIPSFSYSLRSDYRLHNGFSNYIRRNSIRTSPVINAFLSDNSPSPSPSPSPIRFVQRSSMLNGRLFSTSTPNPDQTTTKTKEIKTTSSDSDSAMADMKILRTLAGYLWMRDNPEFRFRVIAALGFLVGAKVLNVQVPFLFKLAVDWLASATGTGASLTTFAATNPTLLTVFATPAAVLIGYGIARTGSSAFNELRTAVFSKVALRTIRSVSRKVFSHLHDLDLRYHLSRETGGLNRIIDRGSRAINFILSAMVFNVVPTILEISMVSGILAYKFGAAFAWITSLSVGSYIVFTLAVTQWRTKFRKAMNKADNDASTRAIDSLINYETVKYFNNEGYEAEKYDQFLKKYEDAALQTQRSLAFLNFGQSIIFSTALS…
>AT5G616901
MILQEGLPLLYQQFTALFGKNLLLSWRNKRATCLQIFSSFFFILLIFCIEEAMKASDASSSAYKNITDPTLLVSPPILPCEDKFFVKLPCYDFVWSGNNSRRVTDIVSAIMANNPGRPIPTNKVQSFKEPDEVDTWLLSHPLQVPGALHFVERNASVISYGVQTNSSSESKRGQTEDPTFKFLVPLQVAAEREIARSLLGDPNFGWGLGFKEFARPAIITETTSALSVMGPVFFLAFSMFGFVLQLGALVTEKELKLRQAMTMMGVYDSAYWLSWLTWEGILTLVSSLFLVLFGMIFRFDFFLKNSFVLVFLLFLLFQFNMIGLAFALSSIISKSSSATTVGFLVFLIGFITQFVSATGFPYSSSYAVSRRVMWSLFPPNTFSAGLKLLLDATSTPKSS…
>AT5G617001
MVNPSPASFWTQANALLRKNLTYQRKHIWTNVRLILVPLFLCLILLAIQQVLDALMKGVSDMSNCGGNVTLPGGICPIPNPPSLPPMLQIPQHELRSVKTDFFSYKDLPDKLCRETGSCPVTILFTGDKLPLGKALSANIFSTSFVVNSSDLLPTLANNVLGSTEAAGEDNYEDPGIASDLPIYSIQPSCSANSTWPLSLGQIQTAVKCVQGLCLWRNNSVEVNDELFKGSWRGNPAGMPNEIVAAYDLMSTDRKNFNVTIWYNSTYNDEFATGQALKLVRVPRSINLISNAYLKFLKGPGTRILFEFLKEVPKEETKMNQDIASLLGPLFFTWVVLLLFPVILTSLVYEKQERLRIIMKMHGLGDGPYWMISYAYFLTISMLYVISLVGFGSAIGLKY…
>AT5G617301
MTLREGLPLFHQQFTALFKKNLLLSWRNKRATCLHLFSSFFFILLIFSIEESSKASDLTSTRHKNVTDPKALVSLPILPCEDKFFVRLPCFDFVWSGNQSRRVTDIVSAIMANNPGRPIPTNKVQSFTKPEEVDAWFMSHPSQVTGALHFVEKNATVISYGIQTNSSSEKKRGRREDPTFKFLVPLQIAAEREIARSLIGDPKFSWDFGFKEFARPAIGGEVIISAFYLMGPVFFLAFSMFGFVLQLGSVVTEKELKLREAMTTMGVYESAYWLSWLIWEGILTFVSSLFLVLFGMMFQFEFFLKNSFVLVFLLFFLFQFNMIGLAFALSSIISKSSSATTVGFLVFLVGFITQIVTTAGFPYSSAYSIGSRVIWSLFPPNTFSAGLQLLLEATSSPGD…
>AT5G617401
MADPSQASFWAQANALLRKNLTYQRRHIWTNIRLVLVPLLLCLFLLGIQLLLDVVVNKAADLTKCGSQDDFSIGDCPIPNPPLLPPLLQIPEPESRAVSGGFFSYNDLPDKSCRKTGTCPVTILLTGNNHSLGQALSGNMFGGSFAVNSSDLLSSLAYNVLGSTLALGTNNYADPGIESDFPIYSIQSQCSPNSTWPLSFGKIHTAVTCLQGLSLWRNNSVEVNDELFKGNWKGNPERMTNEIAAAYDLLNTDRNNFDVTIWYNSTNIDDPSRAPLVRVPRLLNLVSNAYLKFLKGPGTRILFEFVKEVPKHQTKFNLDIASMLGPLFFTWVVLLLFPVILTSLVYEKQERLRIIMKMHGLGIGPYWMISYAYFLTLSMFYVISLVIFGSAIGLRYFRL…

## Sheet: Table S4
Table S4 Distribution of Sedum alfredii ABCCs among different groups in Arabidopsis
IDs	ABC groups
AT1G304201	ABCC
AT1G304101	ABCC
Sa48F96	ABCC
Sa45F39	ABCC
AT2G346601	ABCC
AT1G204001	ABCC
AT1G204002	ABCC
Sa23221	ABCC
AT2G076801	ABCC
AT2G478001	ABCC
AT3G627001	ABCC
Sa88F144	ABCC
Sa13F200	ABCC
AT3G212501	ABCC
AT3G591401	ABCC
Sa14F190	ABCC
Sa118202	ABCC
Sa12F279	ABCC
AT3G609701	ABCC
AT3G601601	ABCC
Sa18F186	ABCC
AT1G041201	ABCC
Sa14F98	ABCC
AT3G130801	ABCC
AT3G131001	ABCC
AT3G130901	ABCC
AT4G398501	ABCD
AT1G543501	ABCD
AT1G279401	ABCB
AT1G280101	ABCB
AT2G394801	ABCB
AT3G553201	ABCB
AT1G106801	ABCB
AT4G259601	ABCB
AT2G369101	ABCB
AT3G288601	ABCB
AT5G465401	ABCB
AT4G180501	ABCB
AT3G621501	ABCB
AT2G470001	ABCB
AT1G025201	ABCB
AT1G025301	ABCB
AT4G018201	ABCB
AT4G018301	ABCB
AT3G283451	ABCB
AT3G284151	ABCB
AT3G283801	ABCB
AT3G283601	ABCB
AT3G283901	ABCB
AT5G039101	ABCB
AT5G390401	ABCB
AT1G706101	ABCB
AT4G254501	ABCB
AT5G582701	ABCB
AT4G286301	ABCB
AT4G286201	ABCB
AT2G373001	ABCH
AT4G334601	ABCH
AT4G047701	ABCH
AT5G443161	ABCH
AT1G039051	ABCH
AT5G022701	ABCH
AT5G441103	ABCH
AT5G441101	ABCH
AT1G654101	ABCH
AT1G039001	ABCH
AT5G141001	ABCH
AT3G106701	ABCH
AT1G325001	ABCH
ATMG001101	ABCH
AT3G203201	ABCH
AT3G203202	ABCH
AT2G077712	ABCH
AT2G076811	ABCH
ATMG009001	ABCH
AT3G215801	ABCH
AT1G198001	ABCH
AT3G477701	ABCA
AT5G617001	ABCA
AT3G477401	ABCA
AT3G477601	ABCA
AT3G477501	ABCA
AT3G477801	ABCA
AT3G477901	ABCA
AT5G617401	ABCA
AT2G417001	ABCA
AT2G417002	ABCA
AT5G617301	ABCA
AT3G477301	ABCA
AT5G616901	ABCA
AT3G136401	ABCE
AT4G192101	ABCE
AT5G099301	ABCF
AT5G648401	ABCF
AT1G645501	ABCF
AT5G607901	ABCF
AT3G545401	ABCF
AT3G551001	ABCG
AT3G551101	ABCG
AT3G551301	ABCG
AT2G393501	ABCG
AT3G550901	ABCG
AT5G135801	ABCG
AT2G373601	ABCG
AT3G535101	ABCG
AT5G194101	ABCG
AT4G257501	ABCG
AT5G528601	ABCG
AT2G136101	ABCG
AT1G532701	ABCG
AT2G013201	ABCG
AT1G533901	ABCG
AT2G370101	ABCG
AT5G607401	ABCG
AT3G256201	ABCG
AT1G719601	ABCG
AT4G274201	ABCG
AT1G317701	ABCG
AT3G132201	ABCG
AT5G065301	ABCG
AT3G523101	ABCG
AT2G280701	ABCG
AT1G178401	ABCG
AT1G514601	ABCG
AT1G515001	ABCG
AT3G210901	ABCG
AT2G372801	ABCG
AT4G152331	ABCG
AT4G152361	ABCG
AT4G152301	ABCG
AT2G299401	ABCG
AT1G598701	ABCG
AT1G152101	ABCG
AT3G308421	ABCG
AT3G163401	ABCG
AT2G363801	ABCG
AT1G669501	ABCG
AT1G155201	ABCG
AT2G269101	ABCG

## Sheet: Table S5
Table S5 Distribution of NBD and TMD domain in SaABCC.
Gene ID	Alignment start	Alignment end	Envelope start	Envelope end	HMM accession	HMM name	HMM start	HMM end	HMM length	Bit score	Individual E-value	Conditional E-value	database significant	outcompeted	clan
Sa12F279	303	569	302	571	PF00664.23	ABC_membrane	3	272	274	92.42	3.6e-26	8.1e-30	1
Sa12F279	940	1175	930	1191	PF00664.23	ABC_membrane	11	248	274	112.46	2.8e-32	6.3e-36	1
Sa12F279	635	769	635	770	PF00005.27	ABC_tran	1	136	137	66.54	3.3e-18	7.3e-22	1
Sa12F279	1266	1414	1266	1414	PF00005.27	ABC_tran	1	137	137	103.69	1.1e-29	2.5e-33	1
Sa13F200	329	595	327	596	PF00664.23	ABC_membrane	3	273	274	102.74	2.6e-29	8.7e-33	1
Sa13F200	977	1197	945	1212	PF00664.23	ABC_membrane	39	260	274	103.23	1.8e-29	6.1e-33	1
Sa13F200	659	792	659	794	PF00005.27	ABC_tran	1	135	137	68.9	6.1e-19	2e-22	1
Sa13F200	1277	1425	1277	1425	PF00005.27	ABC_tran	1	137	137	98.29	5.1e-28	1.7e-31	1
Sa14F98	642	776	642	777	PF00005.27	ABC_tran	1	136	137	72.79	3.8e-20	6.4e-24	1
Sa14F98	1261	1408	1260	1408	PF00005.27	ABC_tran	2	137	137	107.46	7.6e-31	1.3e-34	1
Sa14F98	308	577	308	578	PF00664.23	ABC_membrane	1	273	274	84.84	7.4e-24	1.2e-27	1
Sa14F98	935	1168	923	1186	PF00664.23	ABC_membrane	12	247	274	96.31	2.4e-27	4e-31	1
Sa14F190	640	774	640	775	PF00005.27	ABC_tran	1	136	137	85.5	4.5e-24	1.5e-27	1
Sa14F190	1252	1400	1252	1400	PF00005.27	ABC_tran	1	137	137	101.31	6e-29	2e-32	1
Sa14F190	307	574	306	575	PF00664.23	ABC_membrane	2	273	274	80.52	1.5e-22	5.2e-26	1
Sa14F190	921	1165	917	1186	PF00664.23	ABC_membrane	5	253	274	86.2	2.9e-24	9.6e-28	1
Sa18F186	335	599	331	599	PF00664.23	ABC_membrane	6	274	274	100.51	1.2e-28	2.8e-32	1
Sa18F186	974	1214	970	1231	PF00664.23	ABC_membrane	5	247	274	96.04	2.9e-27	6.4e-31	1
Sa18F186	663	797	663	798	PF00005.27	ABC_tran	1	136	137	67.16	2.1e-18	4.7e-22	1
Sa18F186	1306	1454	1306	1454	PF00005.27	ABC_tran	1	137	137	105.89	2.3e-30	5.2e-34	1
Sa45F39	335	602	334	602	PF00664.23	ABC_membrane	2	274	274	126.36	1.6e-36	3.6e-40	1
Sa45F39	948	1194	947	1221	PF00664.23	ABC_membrane	2	252	274	113.65	1.2e-32	2.7e-36	1
Sa45F39	664	799	664	800	PF00005.27	ABC_tran	1	136	137	67.36	1.8e-18	4.1e-22	1
Sa45F39	1285	1433	1285	1433	PF00005.27	ABC_tran	1	137	137	98.02	6.2e-28	1.4e-31	1
Sa88F144	650	783	650	785	PF00005.27	ABC_tran	1	135	137	67.69	1.4e-18	4e-22	1
Sa88F144	1266	1414	1266	1414	PF00005.27	ABC_tran	1	137	137	103.34	1.4e-29	3.9e-33	1
Sa88F144	325	583	318	587	PF00664.23	ABC_membrane	8	270	274	82.54	3.7e-23	1e-26	1
Sa88F144	966	1188	934	1207	PF00664.23	ABC_membrane	39	262	274	100.42	1.3e-28	3.7e-32	1
Sa23221	306	571	303	571	PF00664.23	ABC_membrane	4	274	274	120.79	8.1e-35	1.4e-38	1
Sa23221	917	1166	915	1186	PF00664.23	ABC_membrane	3	259	274	99.44	2.6e-28	4.4e-32	1
Sa23221	633	768	633	769	PF00005.27	ABC_tran	1	136	137	61.33	1.3e-16	2.2e-20	1
Sa23221	1253	1401	1253	1401	PF00005.27	ABC_tran	1	137	137	94.41	8.1e-27	1.3e-30	1
Sa118202	644	778	644	779	PF00005.27	ABC_tran	1	136	137	83.31	2.2e-23	4.8e-27	1
Sa118202	1252	1400	1252	1400	PF00005.27	ABC_tran	1	137	137	100.05	1.5e-28	3.3e-32	1
Sa118202	310	577	310	579	PF00664.23	ABC_membrane	1	272	274	88.92	4.2e-25	9.5e-29	1
Sa118202	920	1178	918	1186	PF00664.23	ABC_membrane	4	266	274	87.33	1.3e-24	2.9e-28	1
Sa48F96	97	361	94	361	PF00664.23	ABC_membrane	5	274	274	86.62	2.1e-24	7.1e-28	1
Sa48F96	706	952	705	974	PF00664.23	ABC_membrane	2	250	274	134.58	5.1e-39	1.7e-42	1
Sa48F96	437	569	437	572	PF00005.27	ABC_tran	1	134	137	68.96	5.8e-19	2e-22	1
Sa48F96	1046	1192	1046	1193	PF00005.27	ABC_tran	1	136	137	94.73	6.5e-27	2.2e-30	1

## Sheet: Table S6
Table S6 Motif distribution among SaABCCs and AtABCCs
	motif 1	motif 2	motif 3	motif 4	motif 5	motif 6	motif 7	motif 8	motif 9	motif 10	motif 11	motif 12	motif 13	motif 14	motif 15	motif 16	motif 17	motif 18
Sa12F279	1	1	1	1	1	1	1	1	1	1	1	1	1	1	1	1	1	1
Sa13F200	1	1	1	1	1	1	1	1	1	1	1	1	1	1	1	1	1	1
Sa14F98	1	1	1	1	1	1	1	1	1	1	1	1	1	1	1	1	1	1
Sa14F190	1	1	1	1	1	1	1	1	1	1	1	1	1	1	1	1	1	1
Sa18F186	1	1	1	1	1	1	1	1	1	1	1	1	1	1	1	1	1	1
Sa48F96	1	1	1	1	1	1	1	1	1	1	1	1	1	1	1	1	1	1
Sa88F144	1	1	1	1	1	1	1	1	1	1	1	1	1	1	1	1	1	1
Sa118202	1	1	1	1	1	1	1	1	1	1	1	1	1	1	1	1	1	1
Sa23221	1	1	1	1	1	1	1	1	1	1	2	1	1	1	2	1	1	1
Sa45F39	1	1	1	1	1	1	1	1	1	1	1	1	1	1	2	1	2	1
Sa118202 0 230-[17]-114-[9]-38-[10]-25-[14]-42-[13]-3-[5]-[1]-6-[11]-57-[16]-70-[7]-42-[8]-3-[15]-5-[18]-10-[12]-4-[4]-14-[3]-16-[2]-[6]-19
Sa12F279 0 220-[17]-116-[9]-38-[10]-25-[14]-41-[13]-3-[5]-[1]-6-[11]-75-[16]-75-[7]-42-[8]-3-[15]-5-[18]-10-[12]-4-[4]-14-[3]-16-[2]-[6]-25
Sa13F200 0 250-[17]-111-[9]-38-[10]-25-[14]-40-[13]-3-[5]-[1]-6-[11]-66-[16]-71-[7]-42-[8]-3-[15]-5-[18]-10-[12]-4-[4]-14-[3]-16-[2]-[6]-18
Sa14F98 0 226-[17]-116-[9]-39-[10]-25-[14]-41-[13]-3-[5]-[1]-6-[11]-62-[16]-75-[7]-42-[8]-3-[15]-5-[18]-10-[12]-4-[4]-14-[3]-16-[2]-[6]-20
Sa14F190 0 226-[17]-114-[9]-38-[10]-25-[14]-42-[13]-3-[5]-[1]-6-[11]-61-[16]-70-[7]-42-[8]-3-[15]-5-[18]-10-[12]-4-[4]-14-[3]-16-[2]-[6]-24
Sa18F186 0 250-[17]-114-[9]-38-[10]-25-[14]-41-[13]-3-[5]-[1]-6-[11]-87-[16]-75-[7]-42-[8]-3-[15]-5-[18]-10-[12]-4-[4]-14-[3]-16-[2]-[6]-22
Sa48F96 0 17-[17]-109-[9]-38-[10]-25-[14]-53-[13]-3-[5]-[1]-7-[11]-48-[16]-74-[7]-42-[8]-3-[15]-10-[18]-10-[12]-4-[4]-14-[3]-15-[2]-[6]-13
Sa88F144 0 241-[17]-111-[9]-38-[10]-25-[14]-40-[13]-3-[5]-[1]-6-[11]-64-[16]-71-[7]-42-[8]-3-[15]-5-[18]-10-[12]-4-[4]-14-[3]-16-[2]-[6]-48
Sa23221 0 27-[11]-158-[17]-110-[9]-38-[10]-25-[14]-39-[13]-4-[5]-[1]-6-[11]-61-[16]-9-[15]-33-[7]-42-[8]-3-[15]-9-[18]-10-[12]-4-[4]-14-[3]-16-[2]-[6]-30
Sa45F39 0 257-[17]-110-[9]-38-[10]-25-[14]-39-[13]-4-[5]-[1]-6-[11]-62-[16]-9-[15]-33-[7]-42-[8]-3-[15]-9-[18]-10-[12]-4-[4]-14-[3]-16-[2]-[6]-64-[17]-58
AtABCC5 0 227-[17]-114-[9]-38-[10]-25-[14]-41-[13]-3-[5]-[1]-6-[11]-89-[16]-75-[7]-42-[8]-3-[15]-5-[18]-10-[12]-4-[4]-14-[3]-16-[2]-[6]-21
AtABCC1 0 225-[17]-110-[9]-38-[10]-25-[14]-39-[13]-4-[5]-[1]-6-[11]-63-[16]-73-[7]-42-[8]-3-[15]-48-[12]-4-[4]-14-[3]-16-[2]-[6]-160
AtABCC13 0 196-[17]-113-[9]-38-[10]-25-[14]-39-[13]-4-[5]-[1]-6-[11]-60-[16]-9-[15]-33-[7]-42-[8]-3-[15]-48-[12]-4-[4]-14-[3]-16-[2]-[6]-35
AtABCC12 0 226-[17]-110-[9]-38-[10]-25-[14]-39-[13]-4-[5]-[1]-6-[11]-60-[16]-73-[7]-42-[8]-3-[15]-9-[18]-10-[12]-4-[4]-14-[3]-16-[2]-[6]-35
AtABCC11 0 190-[17]-87-[9]-38-[10]-25-[14]-44-[13]-3-[5]-[1]-7-[11]-47-[16]-74-[7]-42-[8]-3-[15]-10-[18]-10-[12]-2-[4]-14-[3]-15-[2]-[6]-12
AtABCC2 0 225-[17]-110-[9]-38-[10]-25-[14]-39-[13]-4-[5]-[1]-6-[11]-7-[12]-20-[16]-73-[7]-42-[8]-3-[15]-48-[12]-4-[4]-14-[3]-16-[2]-[6]-65-[10]-41
AtABCC4 0 91-[11]-117-[17]-111-[9]-38-[10]-25-[14]-41-[13]-3-[5]-[1]-6-[11]-78-[16]-73-[7]-42-[8]-3-[15]-5-[18]-10-[12]-4-[4]-14-[3]-16-[2]-[6]-17
AtABCC3 0 243-[17]-116-[9]-38-[10]-25-[14]-41-[13]-3-[5]-[1]-6-[11]-4-[13]-25-[16]-43-[15]-1-[7]-42-[8]-3-[15]-5-[18]-10-[12]-4-[4]-14-[3]-16-[2]-[6]-20
AtABCC8 0 206-[17]-114-[9]-38-[10]-25-[14]-41-[13]-3-[5]-[1]-6-[11]-61-[16]-75-[7]-42-[8]-3-[15]-5-[18]-10-[12]-4-[4]-14-[3]-16-[2]-[6]-22
AtABCC7 0 48-[15]-150-[17]-76-[15]-7-[9]-38-[10]-25-[14]-41-[13]-3-[5]-[1]-6-[11]-60-[16]-75-[7]-42-[8]-3-[15]-5-[18]-10-[12]-4-[4]-14-[3]-16-[2]-[6]-27
AtABCC6 0 200-[17]-116-[9]-38-[10]-26-[14]-41-[13]-3-[5]-[1]-6-[11]-65-[16]-70-[7]-42-[8]-3-[15]-5-[18]-10-[12]-4-[4]-14-[3]-16-[2]-[6]-24
AtABCC14 0 104-[17]-115-[9]-38-[10]-25-[14]-43-[13]-3-[5]-[1]-6-[11]-53-[16]-70-[7]-42-[8]-3-[15]-5-[18]-10-[12]-4-[4]-14-[3]-16-[2]-[6]-21
AtABCC9 0 21-[11]-12-[11]-119-[17]-115-[9]-38-[10]-25-[14]-41-[13]-3-[5]-[1]-6-[11]-68-[16]-75-[7]-42-[8]-3-[15]-5-[18]-10-[12]-4-[4]-14-[3]-16-[2]-[6]-26
AtABCC15 0 62-[10]-25-[14]-41-[13]-3-[5]-[1]-6-[11]-31-[16]-75-[7]-42-[8]-3-[15]-5-[18]-10-[12]-4-[4]-14-[3]-16-[2]-[6]-26
AtABCC10 0 247-[17]-111-[9]-38-[10]-25-[14]-41-[13]-3-[5]-[1]-6-[11]-103-[16]-73-[7]-42-[8]-3-[15]-5-[18]-10-[12]-4-[4]-14-[3]-16-[2]-[6]-17
