# Supplementary material for: Identification and functional characterization of ABCC transporters for Cd tolerance and accumulation in Sedum alfredii Hance
Source: Sci Rep. 2020 Dec 1;10:20928. doi: 10.1038/s41598-020-78018-6 (PMC7708633; doi:10.1038/s41598-020-78018-6)
Supplement: Supplementary file 2 — Supplementary Information 2. [file 41598_2020_78018_MOESM2_ESM.xlsx]

## Sheet: Cover letter
Identification and functional characterization of ABCC transporters for Cd tolerance and accumulation in Sedum alfredii Hance
Tongyu Feng1, Xuelian He1, Renying Zhuo1, Guirong Qiao1, Xiaojiao Han1, Wenmin Qiu1, Linfeng Chi2, Dayi Zhang3,*, Mingying Liu2,*
1 Research Institute of Subtropical of Forestry, Chinese Academy of Forestry, Hangzhou 311400, People’s Republic of China
2 School of Basic Medical Sciences, Zhejiang Chinese Medical University, Hangzhou 310053, People’s Republic of China
3 School of Environment, Tsinghua University, Beijing 100084, People’s Republic of China
*Corresponding authors:
Dr Mingying Liu
School of Basic Medical Sciences, Zhejiang Chinese Medical University, Hangzhou 310053, People’s Republic of China; Tel, +86-(0)571-86633138; E-mail: 20191028@zcmu.edu.cn
Dr Dayi Zhang
School of Environment, Tsinghua University, Beijing, 100084, People’s Republic of China; Tel, +86-(0)10-62773232; E-mail: zhangdayi@tsinghua.edu.cn

## Sheet: Annotation
Annotation of edges connected with hub SaABCC
GENE_ID	GO	IPR	KEGG	Swissprot
evm.model.000009F.509	GO:0004602; glutathione peroxidase activity; Molecular Function::GO:0006979; response to oxidative stress; Biological Process::GO:0055114; oxidation-reduction process; Biological Process	IPR000889; Glutathione peroxidase	probable phospholipid hydroperoxide glutathione peroxidase; K00432 glutathione peroxidase [EC:1.11.1.9] (A)	Phospholipid hydroperoxide glutathione peroxidase, chloroplastic OS=Pisum sativum PE=2 SV=1
evm.model.000056F.191	GO:0005097; Rab GTPase activator activity; Molecular Function::GO:0032313; regulation of Rab GTPase activity; Biological Process	IPR000195; Rab-GTPase-TBC domain	tbc1d5; TBC1 domain family, member 5; K18469 TBC1 domain family member 5 (A)	TBC1 domain family member 13 OS=Homo sapiens GN=TBC1D13 PE=1 SV=3
evm.model.000006F.127	GO:0003700; sequence-specific DNA binding transcription factor activity; Molecular Function::GO:0006355; regulation of transcription, DNA-dependent; Biological Process::GO:0008270; zinc ion binding; Molecular Function::GO:0043565; sequence-specific DNA binding; Molecular Function	IPR000679; Zinc finger, GATA-type	GATA transcription factor 8-like; K17894 GATA-binding protein 2 (A)	Putative GATA transcription factor 22 OS=Arabidopsis thaliana GN=GATA22 PE=3 SV=1
evm.model.000031F.51	GO:0003677; DNA binding; Molecular Function::GO:0003700; sequence-specific DNA binding transcription factor activity; Molecular Function::GO:0006355; regulation of transcription, DNA-dependent; Biological Process::GO:0043565; sequence-specific DNA binding; Molecular Function	IPR001356; Homeobox domain::IPR006563; POX domain::IPR008422; Homeobox KN domain	homeobox protein BEL1 homolog; K16670 homeobox protein Meis2 (A)	BEL1-like homeodomain protein 4 OS=Arabidopsis thaliana GN=BLH4 PE=1 SV=2
evm.model.000081F.167	GO:0003677; DNA binding; Molecular Function::GO:0003700; sequence-specific DNA binding transcription factor activity; Molecular Function::GO:0006352; DNA-dependent transcription, initiation; Biological Process::GO:0006355; regulation of transcription, DNA-dependent; Biological Process::GO:0016987; sigma factor activity; Molecular Function	IPR000943; RNA polymerase sigma-70::IPR007624; RNA polymerase sigma-70 region 3::IPR007630; RNA polymerase sigma-70 region 4	RNA polymerase sigma factor sigC-like; K03093 RNA polymerase sigma factor (A)	RNA polymerase sigma factor sigD, chloroplastic OS=Arabidopsis thaliana GN=SIGD PE=2 SV=1
evm.model.000145F.42	GO:0000976; transcription regulatory region sequence-specific DNA binding; Molecular Function::GO:0003700; sequence-specific DNA binding transcription factor activity; Molecular Function::GO:0006355; regulation of transcription, DNA-dependent; Biological Process::GO:0043565; sequence-specific DNA binding; Molecular Function	IPR000047; Helix-turn-helix motif::IPR001356; Homeobox domain	homeobox-leucine zipper protein MERISTEM L1; K09338 homeobox-leucine zipper protein (A)	Homeobox-leucine zipper protein PROTODERMAL FACTOR 2 OS=Arabidopsis thaliana GN=PDF2 PE=2 SV=1
evm.model.000193F.40	GO:0003700; sequence-specific DNA binding transcription factor activity; Molecular Function::GO:0006355; regulation of transcription, DNA-dependent; Biological Process::GO:0043565; sequence-specific DNA binding; Molecular Function	IPR001356; Homeobox domain::IPR002913; START domain	homeobox-leucine zipper protein HDG2-like; K09338 homeobox-leucine zipper protein (A)	Homeobox-leucine zipper protein HDG2 OS=Arabidopsis thaliana GN=HDG2 PE=2 SV=1
evm.model.000057F.51	GO:0006952; defense response; Biological Process::GO:0009607; response to biotic stimulus; Biological Process	IPR000916; Bet v I domain::IPR024948; Major latex protein domain	NA	MLP-like protein 43 OS=Arabidopsis thaliana GN=MLP43 PE=1 SV=1
evm.model.000005F.36	GO:0001104; RNA polymerase II transcription cofactor activity; Molecular Function::GO:0006357; regulation of transcription from RNA polymerase II promoter; Biological Process::GO:0016592; mediator complex; Cellular Component	IPR013921; Mediator complex, subunit Med20	hypothetical protein; K13528 mediator of RNA polymerase II transcription subunit 20 (A)	Mediator of RNA polymerase II transcription subunit 20a OS=Arabidopsis thaliana GN=MED20A PE=1 SV=1
evm.model.000009F.506	GO:0015078; hydrogen ion transmembrane transporter activity; Molecular Function::GO:0015986; ATP synthesis coupled proton transport; Biological Process::GO:0045263; proton-transporting ATP synthase complex, coupling factor F(o); Cellular Component	IPR002146; ATPase, F0 complex, subunit B/B', bacterial/chloroplast	ATP synthase subunit b', chloroplastic-like; K02109 F-type H+-transporting ATPase subunit b (A)	ATP synthase subunit b', chloroplastic OS=Spinacia oleracea GN=ATPG PE=1 SV=2
evm.model.000161F.36	GO:0008519; ammonium transmembrane transporter activity; Molecular Function::GO:0015696; ammonium transport; Biological Process::GO:0016020; membrane; Cellular Component::GO:0072488; ammonium transmembrane transport; Biological Process	IPR001905; Ammonium transporter::IPR024041; Ammonium transporter AmtB-like domain	ammonium transporter 1 member 3-like; K03320 ammonium transporter, Amt family (A)	Ammonium transporter 1 member 3 OS=Solanum lycopersicum GN=AMT1-3 PE=2 SV=1
evm.model.000074F.23	GO:0000166; nucleotide binding; Molecular Function::GO:0005524; ATP binding; Molecular Function::GO:0006810; transport; Biological Process::GO:0016021; integral to membrane; Cellular Component::GO:0016887; ATPase activity; Molecular Function::GO:0017111; nucleoside-triphosphatase activity; Molecular Function::GO:0042626; ATPase activity, coupled to transmembrane movement of substances; Molecular …	IPR001140; ABC transporter, transmembrane domain::IPR003439; ABC transporter-like::IPR003593; AAA+ ATPase domain::IPR017940; ABC transporter, integral membrane type 1	ABC transporter B family member 28; K05655 ATP-binding cassette, subfamily B (MDR/TAP), member 8 (A)	ABC transporter B family member 28 OS=Arabidopsis thaliana GN=ABCB28 PE=2 SV=1
evm.model.000017F.78	GO:0016020; membrane; Cellular Component::GO:0016021; integral to membrane; Cellular Component::GO:0022857; transmembrane transporter activity; Molecular Function::GO:0022891; substrate-specific transmembrane transporter activity; Molecular Function::GO:0055085; transmembrane transport; Biological Process	IPR003663; Sugar/inositol transporter::IPR005828; General substrate transporter::IPR020846; Major facilitator superfamily domain	hypothetical protein; K08142 MFS transporter, SP family, solute carrier family 2 (facilitated glucose transporter), member 3 (A)	Probable plastidic glucose transporter 1 OS=Arabidopsis thaliana GN=At1g05030 PE=2 SV=2
evm.model.000040F.114	GO:0016020; membrane; Cellular Component::GO:0016021; integral to membrane; Cellular Component::GO:0022857; transmembrane transporter activity; Molecular Function::GO:0022891; substrate-specific transmembrane transporter activity; Molecular Function::GO:0055085; transmembrane transport; Biological Process	IPR003663; Sugar/inositol transporter::IPR005828; General substrate transporter::IPR020846; Major facilitator superfamily domain	solute carrier family 2, facilitated glucose transporter member 8; K08145 MFS transporter, SP family, solute carrier family 2 (facilitated glucose transporter), member 8 (A)	D-xylose-proton symporter-like 3, chloroplastic OS=Arabidopsis thaliana GN=At5g59250 PE=2 SV=2
evm.model.000040F.115	GO:0016020; membrane; Cellular Component::GO:0016021; integral to membrane; Cellular Component::GO:0022857; transmembrane transporter activity; Molecular Function::GO:0022891; substrate-specific transmembrane transporter activity; Molecular Function::GO:0055085; transmembrane transport; Biological Process	IPR003663; Sugar/inositol transporter::IPR005828; General substrate transporter::IPR020846; Major facilitator superfamily domain	hypothetical protein; K08149 MFS transporter, SP family, solute carrier family 2 (facilitated glucose transporter), member 12 (A)	D-xylose-proton symporter-like 3, chloroplastic OS=Arabidopsis thaliana GN=At5g59250 PE=2 SV=2
evm.model.000041F.157	GO:0008565; protein transporter activity; Molecular Function::GO:0015031; protein transport; Biological Process	IPR003369; Sec-independent protein translocase protein TatA/B/E	sec-independent protein translocase protein TATA, chloroplastic-like; K03116 sec-independent protein translocase protein TatA (A)	Sec-independent protein translocase protein TATA, chloroplastic OS=Pisum sativum GN=TATA PE=1 SV=1
evm.model.000046F.261	GO:0008565; protein transporter activity; Molecular Function::GO:0009306; protein secretion; Biological Process::GO:0015031; protein transport; Biological Process::GO:0016020; membrane; Cellular Component	IPR003369; Sec-independent protein translocase protein TatA/B/E::IPR003998; Twin-arginine translocation protein TatB-like	sec-independent protein translocase protein TATA, chloroplastic; K03116 sec-independent protein translocase protein TatA (A)	Sec-independent protein translocase protein TATA, chloroplastic OS=Zea mays GN=TATA PE=1 SV=1
evm.model.000086F.128	GO:0008565; protein transporter activity; Molecular Function::GO:0009306; protein secretion; Biological Process::GO:0015031; protein transport; Biological Process::GO:0016020; membrane; Cellular Component	IPR003369; Sec-independent protein translocase protein TatA/B/E::IPR003998; Twin-arginine translocation protein TatB-like	sec-independent protein translocase protein TATA, chloroplastic; K03116 sec-independent protein translocase protein TatA (A)	Sec-independent protein translocase protein TATA, chloroplastic OS=Zea mays GN=TATA PE=1 SV=1
evm.model.000005F.557	GO:0016021; integral to membrane; Cellular Component::GO:0022857; transmembrane transporter activity; Molecular Function::GO:0055085; transmembrane transport; Biological Process	IPR005828; General substrate transporter	sucrose transport protein-like; K15378 solute carrier family 45, member 1/2/4 (A)	Sucrose transport protein SUC2 OS=Arabidopsis thaliana GN=SUC2 PE=1 SV=2
evm.model.000005F.240	GO:0005215; transporter activity; Molecular Function::GO:0006810; transport; Biological Process::GO:0016020; membrane; Cellular Component	IPR001046; Natural resistance-associated macrophage like	metal transporter Nramp2; K12347 natural resistance-associated macrophage protein (A)	Metal transporter Nramp2 OS=Arabidopsis thaliana GN=NRAMP2 PE=2 SV=1
evm.model.000033F.226	GO:0005215; transporter activity; Molecular Function::GO:0006810; transport; Biological Process::GO:0016020; membrane; Cellular Component	IPR000109; Proton-dependent oligopeptide transporter family	nitrate transporter 1.1-like; K14638 solute carrier family 15 (peptide/histidine transporter), member 3/4 (A)	Protein NRT1/ PTR FAMILY 6.3 OS=Arabidopsis thaliana GN=NPF6.3 PE=1 SV=1
evm.model.000161F.41	GO:0005215; transporter activity; Molecular Function::GO:0006810; transport; Biological Process::GO:0016020; membrane; Cellular Component	IPR000109; Proton-dependent oligopeptide transporter family	oligopeptide transporter, putative; K14638 solute carrier family 15 (peptide/histidine transporter), member 3/4 (A)	Protein NRT1/ PTR FAMILY 5.1 OS=Arabidopsis thaliana GN=NPF5.1 PE=2 SV=2
evm.model.000156F.52	GO:0003333; amino acid transmembrane transport; Biological Process::GO:0015171; amino acid transmembrane transporter activity; Molecular Function::GO:0016020; membrane; Cellular Component	IPR002293; Amino acid/polyamine transporter I	An09g05010; choline transport protein; K19564 choline transport protein (A)	Amino-acid permease BAT1 homolog OS=Oryza sativa subsp. japonica GN=BAT1 PE=2 SV=1
evm.model.000042F.190	GO:0003824; catalytic activity; Molecular Function::GO:0044237; cellular metabolic process; Biological Process::GO:0050662; coenzyme binding; Molecular Function	IPR001509; NAD-dependent epimerase/dehydratase	UDP-sulfoquinovose synthase, chloroplastic; K06118 UDP-sulfoquinovose synthase [EC:3.13.1.1] (A)	UDP-sulfoquinovose synthase, chloroplastic OS=Spinacia oleracea GN=SQD1 PE=1 SV=1
evm.model.000018F.68	GO:0009772; photosynthetic electron transport in photosystem II; Biological Process::GO:0019684; photosynthesis, light reaction; Biological Process::GO:0045156; electron transporter, transferring electrons within the cyclic electron transport pathway of photosynthesis activity; Molecular Function	IPR000484; Photosynthetic reaction centre, L/M	psbA; photosystem II protein D1; K02703 photosystem II P680 reaction center D1 protein (A)	Photosystem II protein D1 OS=Cucumis sativus GN=psbA PE=3 SV=1
evm.model.000032F.71	GO:0004655; porphobilinogen synthase activity; Molecular Function::GO:0033014; tetrapyrrole biosynthetic process; Biological Process::GO:0046872; metal ion binding; Molecular Function	IPR001731; Porphobilinogen synthase	delta-aminolevulinic acid dehydratase, chloroplastic; K01698 porphobilinogen synthase [EC:4.2.1.24] (A)	Delta-aminolevulinic acid dehydratase 1, chloroplastic OS=Arabidopsis thaliana GN=HEMB1 PE=2 SV=1
evm.model.000081F.18	GO:0005524; ATP binding; Molecular Function::GO:0006139; nucleobase-containing compound metabolic process; Biological Process::GO:0019205; nucleobase-containing compound kinase activity; Molecular Function	IPR000850; Adenylate kinase::IPR018962; Domain of unknown function DUF1995	adenylate kinase 5, chloroplastic; K00939 adenylate kinase [EC:2.7.4.3] (A)	Adenylate kinase 5, chloroplastic OS=Arabidopsis thaliana GN=At5g35170 PE=1 SV=1
evm.model.000051F.20	GO:0016226; iron-sulfur cluster assembly; Biological Process	IPR000825; SUF system FeS cluster assembly, SufBD	ABC1; ATP binding cassette protein 1; K07033 uncharacterized protein (A)	UPF0051 protein ABCI8, chloroplastic OS=Arabidopsis thaliana GN=ABCI8 PE=2 SV=1
evm.model.000109F.40	GO:0016226; iron-sulfur cluster assembly; Biological Process	IPR000825; SUF system FeS cluster assembly, SufBD	protein ABCI7, chloroplastic; K09015 Fe-S cluster assembly protein SufD (A)	Protein ABCI7, chloroplastic OS=Arabidopsis thaliana GN=ABCI7 PE=1 SV=1
evm.model.000079F.141	GO:0006629; lipid metabolic process; Biological Process::GO:0016788; hydrolase activity, acting on ester bonds; Molecular Function	IPR001087; Lipase, GDSL	hypothetical protein; K00679 phospholipid:diacylglycerol acyltransferase [EC:2.3.1.158] (A)	GDSL esterase/lipase EXL1 OS=Arabidopsis thaliana GN=EXL1 PE=2 SV=1
evm.model.000005F.211	GO:0008152; metabolic process; Biological Process::GO:0016616; oxidoreductase activity, acting on the CH-OH group of donors, NAD or NADP as acceptor; Molecular Function::GO:0048037; cofactor binding; Molecular Function::GO:0051287; NAD binding; Molecular Function::GO:0055114; oxidation-reduction process; Biological Process	IPR006139; D-isomer specific 2-hydroxyacid dehydrogenase, catalytic domain::IPR006140; D-isomer specific 2-hydroxyacid dehydrogenase, NAD-binding	glycerate dehydrogenase; K15893 hydroxypyruvate reductase 1 (A)	Glycerate dehydrogenase OS=Cucumis sativus GN=HPR-A PE=2 SV=1
evm.model.000006F.4	GO:0004375; glycine dehydrogenase (decarboxylating) activity; Molecular Function::GO:0006546; glycine catabolic process; Biological Process::GO:0055114; oxidation-reduction process; Biological Process	IPR020580; Glycine cleavage system P-protein, N-terminal::IPR020581; Glycine cleavage system P protein	glycine dehydrogenase (decarboxylating), mitochondrial; K00281 glycine dehydrogenase [EC:1.4.4.2] (A)	Glycine dehydrogenase (decarboxylating), mitochondrial OS=Solanum tuberosum GN=GDCSP PE=2 SV=1
evm.model.000009F.473	GO:0010277; chlorophyllide a oxygenase [overall] activity; Molecular Function::GO:0016491; oxidoreductase activity; Molecular Function::GO:0051537; 2 iron, 2 sulfur cluster binding; Molecular Function::GO:0055114; oxidation-reduction process; Biological Process	IPR013626; Pheophorbide a oxygenase::IPR017941; Rieske [2Fe-2S] iron-sulphur domain	hypothetical protein; K13071 pheophorbide a oxygenase [EC:1.14.15.17] (A)	Protochlorophyllide-dependent translocon component 52, chloroplastic OS=Arabidopsis thaliana GN=PTC52 PE=2 SV=1
evm.model.000010F.301	GO:0016491; oxidoreductase activity; Molecular Function::GO:0050660; flavin adenine dinucleotide binding; Molecular Function::GO:0055114; oxidation-reduction process; Biological Process	IPR001327; Pyridine nucleotide-disulphide oxidoreductase, NAD-binding domain::IPR013027; FAD-dependent pyridine nucleotide-disulphide oxidoreductase::IPR023753; Pyridine nucleotide-disulphide oxidoreductase, FAD/NAD(P)-binding domain	probable monodehydroascorbate reductase, cytoplasmic isoform 2; K08232 monodehydroascorbate reductase (NADH) [EC:1.6.5.4] (A)	Probable monodehydroascorbate reductase, cytoplasmic isoform 2 OS=Arabidopsis thaliana GN=At3g27820 PE=2 SV=1
evm.model.000019F.40	GO:0016491; oxidoreductase activity; Molecular Function::GO:0055114; oxidation-reduction process; Biological Process	IPR001433; Oxidoreductase FAD/NAD(P)-binding::IPR001709; Flavoprotein pyridine nucleotide cytochrome reductase::IPR008333; Oxidoreductase, FAD-binding domain::IPR015701; Ferredoxin Reductase::IPR017927; Ferredoxin reductase-type FAD-binding domain	ferredoxin--NADP reductase, leaf isozyme, chloroplastic; K02641 ferredoxin--NADP+ reductase [EC:1.18.1.2] (A)	Ferredoxin--NADP reductase, leaf isozyme, chloroplastic OS=Pisum sativum GN=PETH PE=1 SV=1
evm.model.000020F.355	GO:0008152; metabolic process; Biological Process::GO:0016491; oxidoreductase activity; Molecular Function::GO:0055114; oxidation-reduction process; Biological Process	IPR015590; Aldehyde dehydrogenase domain	aldehyde dehydrogenase family 2 member B4, mitochondrial; K00128 aldehyde dehydrogenase (NAD+) [EC:1.2.1.3] (A)	Aldehyde dehydrogenase family 2 member B4, mitochondrial OS=Arabidopsis thaliana GN=ALDH2B4 PE=2 SV=1
evm.model.000026F.328	GO:0005506; iron ion binding; Molecular Function::GO:0006633; fatty acid biosynthetic process; Biological Process::GO:0016491; oxidoreductase activity; Molecular Function::GO:0055114; oxidation-reduction process; Biological Process	IPR006694; Fatty acid hydroxylase::IPR021940; Uncharacterised domain Wax2, C-terminal	protein ECERIFERUM 1-like; K15404 aldehyde decarbonylase [EC:4.1.99.5] (A)	Protein ECERIFERUM 1 OS=Arabidopsis thaliana GN=CER1 PE=1 SV=1
evm.model.000045F.14	GO:0016491; oxidoreductase activity; Molecular Function::GO:0055114; oxidation-reduction process; Biological Process	IPR001433; Oxidoreductase FAD/NAD(P)-binding::IPR001709; Flavoprotein pyridine nucleotide cytochrome reductase::IPR015701; Ferredoxin Reductase::IPR017927; Ferredoxin reductase-type FAD-binding domain	ferredoxin--NADP reductase, leaf isozyme 1, chloroplastic; K02641 ferredoxin--NADP+ reductase [EC:1.18.1.2] (A)	Ferredoxin--NADP reductase, leaf isozyme, chloroplastic OS=Pisum sativum GN=PETH PE=1 SV=1
evm.model.000047F.198	GO:0016020; membrane; Cellular Component::GO:0017004; cytochrome complex assembly; Biological Process::GO:0055114; oxidation-reduction process; Biological Process	IPR003834; Cytochrome c assembly protein, transmembrane domain	cytochrome c-type biogenesis ccda-like chloroplastic protein; K06196 cytochrome c-type biogenesis protein (A)	Cytochrome c-type biogenesis ccda-like chloroplastic protein 2 OS=Oryza sativa subsp. japonica GN=CCDA2 PE=3 SV=1
evm.model.000047F.201	GO:0016020; membrane; Cellular Component::GO:0017004; cytochrome complex assembly; Biological Process::GO:0055114; oxidation-reduction process; Biological Process	IPR003834; Cytochrome c assembly protein, transmembrane domain	cytochrome c-type biogenesis ccda-like chloroplastic protein; K06196 cytochrome c-type biogenesis protein (A)	Cytochrome c-type biogenesis ccda-like chloroplastic protein 2 OS=Oryza sativa subsp. japonica GN=CCDA2 PE=3 SV=1
evm.model.000057F.10	GO:0016491; oxidoreductase activity; Molecular Function::GO:0051537; 2 iron, 2 sulfur cluster binding; Molecular Function::GO:0055114; oxidation-reduction process; Biological Process	IPR017941; Rieske [2Fe-2S] iron-sulphur domain	NA	NA
evm.model.000062F.54	GO:0005886; plasma membrane; Cellular Component::GO:0016655; oxidoreductase activity, acting on NAD(P)H, quinone or similar compound as acceptor; Molecular Function::GO:0055114; oxidation-reduction process; Biological Process	IPR020905; NAD(P)H-quinone oxidoreductase subunit O	hypothetical protein; K17065 dynamin 1-like protein [EC:3.6.5.5] (A)	NAD(P)H-quinone oxidoreductase subunit O, chloroplastic OS=Arabidopsis thaliana GN=ndhO PE=2 SV=1
evm.model.000073F.10	GO:0016491; oxidoreductase activity; Molecular Function::GO:0045454; cell redox homeostasis; Biological Process::GO:0055114; oxidation-reduction process; Biological Process	IPR000103; Pyridine nucleotide-disulphide oxidoreductase, class-II::IPR012336; Thioredoxin-like fold::IPR013027; FAD-dependent pyridine nucleotide-disulphide oxidoreductase::IPR013766; Thioredoxin domain::IPR023753; Pyridine nucleotide-disulphide oxidoreductase, FAD/NAD(P)-binding domain	NADPH-dependent thioredoxin reductase 3; K00384 thioredoxin reductase (NADPH) [EC:1.8.1.9] (A)	NADPH-dependent thioredoxin reductase 3 OS=Arabidopsis thaliana GN=NTRC PE=1 SV=2
evm.model.000082F.146	GO:0016020; membrane; Cellular Component::GO:0016655; oxidoreductase activity, acting on NAD(P)H, quinone or similar compound as acceptor; Molecular Function::GO:0055114; oxidation-reduction process; Biological Process	IPR020874; NAD(P)H-quinone oxidoreductase, subunit N	NA	NAD(P)H-quinone oxidoreductase subunit N, chloroplastic OS=Arabidopsis thaliana GN=ndhN PE=2 SV=1
evm.model.000098F.10	GO:0005506; iron ion binding; Molecular Function::GO:0009055; electron carrier activity; Molecular Function::GO:0016705; oxidoreductase activity, acting on paired donors, with incorporation or reduction of molecular oxygen; Molecular Function::GO:0020037; heme binding; Molecular Function::GO:0055114; oxidation-reduction process; Biological Process	IPR001128; Cytochrome P450::IPR002401; Cytochrome P450, E-class, group I	geraniol 8-hydroxylase; K00512 steroid 17alpha-monooxygenase / 17alpha-hydroxyprogesterone aldolase [EC:1.14.14.19 4.1.2.30] (A)	Geraniol 8-hydroxylase OS=Catharanthus roseus GN=CYP76B6 PE=1 SV=1
evm.model.000100F.5	GO:0016491; oxidoreductase activity; Molecular Function::GO:0055114; oxidation-reduction process; Biological Process	IPR001433; Oxidoreductase FAD/NAD(P)-binding::IPR001709; Flavoprotein pyridine nucleotide cytochrome reductase::IPR015701; Ferredoxin Reductase::IPR017927; Ferredoxin reductase-type FAD-binding domain	ferredoxin--NADP reductase, leaf isozyme 1, chloroplastic; K02641 ferredoxin--NADP+ reductase [EC:1.18.1.2] (A)	Ferredoxin--NADP reductase, leaf isozyme, chloroplastic OS=Pisum sativum GN=PETH PE=1 SV=1
evm.model.000140F.2	GO:0004345; glucose-6-phosphate dehydrogenase activity; Molecular Function::GO:0006006; glucose metabolic process; Biological Process::GO:0050661; NADP binding; Molecular Function::GO:0055114; oxidation-reduction process; Biological Process	IPR001282; Glucose-6-phosphate dehydrogenase::IPR022674; Glucose-6-phosphate dehydrogenase, NAD-binding::IPR022675; Glucose-6-phosphate dehydrogenase, C-terminal	glucose-6-phosphate 1-dehydrogenase, chloroplastic-like; K00036 glucose-6-phosphate 1-dehydrogenase [EC:1.1.1.49 1.1.1.363] (A)	Glucose-6-phosphate 1-dehydrogenase, chloroplastic OS=Solanum tuberosum PE=1 SV=1
evm.model.000143F.91	GO:0033743; peptide-methionine (R)-S-oxide reductase activity; Molecular Function::GO:0055114; oxidation-reduction process; Biological Process	IPR002579; Peptide methionine sulphoxide reductase MrsB	Methionine sulfoxide reductase B 2; K07305 peptide-methionine (R)-S-oxide reductase [EC:1.8.4.12] (A)	Peptide methionine sulfoxide reductase B2, chloroplastic OS=Arabidopsis thaliana GN=MSRB2 PE=1 SV=1
evm.model.000147F.42	GO:0006108; malate metabolic process; Biological Process::GO:0016491; oxidoreductase activity; Molecular Function::GO:0016616; oxidoreductase activity, acting on the CH-OH group of donors, NAD or NADP as acceptor; Molecular Function::GO:0030060; L-malate dehydrogenase activity; Molecular Function::GO:0044262; cellular carbohydrate metabolic process; Biological Process::GO:0055114; oxidation-reduc…	IPR001236; Lactate/malate dehydrogenase, N-terminal::IPR001557; L-lactate/malate dehydrogenase::IPR010097; Malate dehydrogenase, type 1::IPR022383; Lactate/malate dehydrogenase, C-terminal	malate dehydrogenase, glyoxysomal; K00026 malate dehydrogenase [EC:1.1.1.37] (A)	Malate dehydrogenase, glyoxysomal OS=Citrullus lanatus PE=1 SV=1
evm.model.000168F.42	GO:0008113; peptide-methionine (S)-S-oxide reductase activity; Molecular Function::GO:0055114; oxidation-reduction process; Biological Process	IPR002569; Peptide methionine sulphoxide reductase MsrA	protein-methionine-s-oxide reductase; K07304 peptide-methionine (S)-S-oxide reductase [EC:1.8.4.11] (A)	Peptide methionine sulfoxide reductase A4, chloroplastic OS=Arabidopsis thaliana GN=MSR4 PE=1 SV=2
evm.model.000205F.13	GO:0005506; iron ion binding; Molecular Function::GO:0009055; electron carrier activity; Molecular Function::GO:0016705; oxidoreductase activity, acting on paired donors, with incorporation or reduction of molecular oxygen; Molecular Function::GO:0020037; heme binding; Molecular Function::GO:0055114; oxidation-reduction process; Biological Process	IPR001128; Cytochrome P450::IPR002401; Cytochrome P450, E-class, group I	cytochrome P450 77A1-like; K00517 [EC:1.14.-.-] (A)	Cytochrome P450 77A3 OS=Glycine max GN=CYP77A3 PE=2 SV=1
evm.model.000082F.27	GO:0004047; aminomethyltransferase activity; Molecular Function::GO:0005737; cytoplasm; Cellular Component::GO:0006546; glycine catabolic process; Biological Process	IPR006222; Glycine cleavage T-protein, N-terminal::IPR006223; Glycine cleavage system T protein::IPR013977; Glycine cleavage T-protein, C-terminal barrel	aminomethyltransferase, mitochondrial; K00605 aminomethyltransferase [EC:2.1.2.10] (A)	Aminomethyltransferase, mitochondrial OS=Flaveria pringlei GN=GDCST PE=2 SV=1
evm.model.000002F.532	GO:0016020; membrane; Cellular Component::GO:0016760; cellulose synthase (UDP-forming) activity; Molecular Function::GO:0030244; cellulose biosynthetic process; Biological Process	IPR005150; Cellulose synthase	cellulose synthase A catalytic subunit 7 [UDP-forming]; K10999 cellulose synthase A [EC:2.4.1.12] (A)	Cellulose synthase-like protein E6 OS=Oryza sativa subsp. japonica GN=CSLE6 PE=2 SV=1
evm.model.000019F.271	GO:0016020; membrane; Cellular Component::GO:0016760; cellulose synthase (UDP-forming) activity; Molecular Function::GO:0030244; cellulose biosynthetic process; Biological Process	IPR005150; Cellulose synthase	hypothetical protein; K10999 cellulose synthase A [EC:2.4.1.12] (A)	Cellulose synthase-like protein G3 OS=Arabidopsis thaliana GN=CSLG3 PE=2 SV=2
evm.model.000209F.40	GO:0016020; membrane; Cellular Component::GO:0016760; cellulose synthase (UDP-forming) activity; Molecular Function::GO:0030244; cellulose biosynthetic process; Biological Process	IPR005150; Cellulose synthase	cellulose synthase A catalytic subunit 7 [UDP-forming]-like; K10999 cellulose synthase A [EC:2.4.1.12] (A)	Cellulose synthase-like protein E1 OS=Arabidopsis thaliana GN=CSLE1 PE=2 SV=1
evm.model.000025F.91	GO:0004827; proline-tRNA ligase activity; Molecular Function::GO:0005524; ATP binding; Molecular Function::GO:0005737; cytoplasm; Cellular Component::GO:0006433; prolyl-tRNA aminoacylation; Biological Process	IPR004499; Proline-tRNA ligase, class IIa, archaeal-type	prolyl-tRNA synthetase family protein; K01881 prolyl-tRNA synthetase [EC:6.1.1.15] (A)	Proline--tRNA ligase, chloroplastic/mitochondrial OS=Arabidopsis thaliana GN=OVA6 PE=2 SV=1
evm.model.000143F.61	GO:0000049; tRNA binding; Molecular Function::GO:0000287; magnesium ion binding; Molecular Function::GO:0004812; aminoacyl-tRNA ligase activity; Molecular Function::GO:0004826; phenylalanine-tRNA ligase activity; Molecular Function::GO:0005524; ATP binding; Molecular Function::GO:0005737; cytoplasm; Cellular Component::GO:0006418; tRNA aminoacylation for protein translation; Biological Process::G…	IPR002319; Phenylalanyl-tRNA synthetase::IPR005121; Phenylalanine-tRNA ligase, beta subunit, ferrodoxin-fold anticodon-binding::IPR006195; Aminoacyl-tRNA synthetase, class II	phenylalanine--tRNA ligase, chloroplastic/mitochondrial; K01889 phenylalanyl-tRNA synthetase alpha chain [EC:6.1.1.20] (A)	Phenylalanine--tRNA ligase, chloroplastic/mitochondrial OS=Arabidopsis thaliana GN=At3g58140 PE=2 SV=1
evm.model.000005F.673	GO:0006662; glycerol ether metabolic process; Biological Process::GO:0009055; electron carrier activity; Molecular Function::GO:0015035; protein disulfide oxidoreductase activity; Molecular Function::GO:0045454; cell redox homeostasis; Biological Process	IPR005746; Thioredoxin::IPR012336; Thioredoxin-like fold::IPR013766; Thioredoxin domain	thioredoxin F-type, chloroplastic-like; K03671 thioredoxin 1 (A)	Thioredoxin F2, chloroplastic OS=Arabidopsis thaliana GN=At5g16400 PE=2 SV=1
evm.model.000019F.205	GO:0006662; glycerol ether metabolic process; Biological Process::GO:0009055; electron carrier activity; Molecular Function::GO:0015035; protein disulfide oxidoreductase activity; Molecular Function::GO:0045454; cell redox homeostasis; Biological Process	IPR005746; Thioredoxin::IPR012336; Thioredoxin-like fold::IPR013766; Thioredoxin domain	thioredoxin M-type, chloroplastic-like; K03671 thioredoxin 1 (A)	Thioredoxin M-type, chloroplastic OS=Pisum sativum PE=2 SV=1
evm.model.000026F.228	GO:0006662; glycerol ether metabolic process; Biological Process::GO:0009055; electron carrier activity; Molecular Function::GO:0015035; protein disulfide oxidoreductase activity; Molecular Function::GO:0045454; cell redox homeostasis; Biological Process	IPR005746; Thioredoxin::IPR012336; Thioredoxin-like fold::IPR013766; Thioredoxin domain	hypothetical protein; K03671 thioredoxin 1 (A)	Thioredoxin-like protein CDSP32, chloroplastic OS=Arabidopsis thaliana GN=CDSP32 PE=1 SV=1
evm.model.000034F.149	GO:0006662; glycerol ether metabolic process; Biological Process::GO:0009055; electron carrier activity; Molecular Function::GO:0015035; protein disulfide oxidoreductase activity; Molecular Function::GO:0045454; cell redox homeostasis; Biological Process	IPR005746; Thioredoxin::IPR012336; Thioredoxin-like fold::IPR013766; Thioredoxin domain	Thioredoxin M-type 4; K03671 thioredoxin 1 (A)	Thioredoxin M-type, chloroplastic OS=Triticum aestivum PE=2 SV=1
evm.model.000182F.6	GO:0006662; glycerol ether metabolic process; Biological Process::GO:0009055; electron carrier activity; Molecular Function::GO:0015035; protein disulfide oxidoreductase activity; Molecular Function::GO:0045454; cell redox homeostasis; Biological Process	IPR005746; Thioredoxin::IPR012336; Thioredoxin-like fold::IPR013766; Thioredoxin domain	uncharacterized LOC100305596; K03671 thioredoxin 1 (A)	Thioredoxin M-type, chloroplastic OS=Triticum aestivum PE=2 SV=1
evm.model.000000F.352	GO:0008152; metabolic process; Biological Process::GO:0008168; methyltransferase activity; Molecular Function	IPR013216; Methyltransferase type 11	NA	Methyltransferase-like protein 7B OS=Homo sapiens GN=METTL7B PE=1 SV=2
evm.model.000003F.304	GO:0008152; metabolic process; Biological Process::GO:0016491; oxidoreductase activity; Molecular Function	IPR002198; Short-chain dehydrogenase/reductase SDR::IPR002347; Glucose/ribitol dehydrogenase	short-chain dehydrogenase TIC 32, chloroplastic; K19329 WW domain-containing oxidoreductase (A)	Short-chain dehydrogenase TIC 32, chloroplastic OS=Pisum sativum GN=TIC32 PE=1 SV=1
evm.model.000003F.66	GO:0003824; catalytic activity; Molecular Function::GO:0004356; glutamate-ammonia ligase activity; Molecular Function::GO:0006807; nitrogen compound metabolic process; Biological Process::GO:0008152; metabolic process; Biological Process	IPR006992; Amidohydrolase 2::IPR008146; Glutamine synthetase, catalytic domain	FluG family protein (EC:6.3.1.2); K01915 glutamine synthetase [EC:6.3.1.2] (A)	Protein fluG OS=Emericella nidulans (strain FGSC A4 / ATCC 38163 / CBS 112.46 / NRRL 194 / M139) GN=fluG PE=1 SV=1
evm.model.000024F.322	GO:0008152; metabolic process; Biological Process::GO:0016491; oxidoreductase activity; Molecular Function	IPR002198; Short-chain dehydrogenase/reductase SDR::IPR002347; Glucose/ribitol dehydrogenase	chlorophyll(ide) b reductase NOL, chloroplastic; K13606 chlorophyll(ide) b reductase [EC:1.1.1.294] (A)	Chlorophyll(ide) b reductase NOL, chloroplastic OS=Arabidopsis thaliana GN=NOL PE=1 SV=1
evm.model.000056F.235	GO:0008152; metabolic process; Biological Process::GO:0008168; methyltransferase activity; Molecular Function	IPR013216; Methyltransferase type 11	hypothetical protein; K12502 MPBQ/MSBQ methyltransferase [EC:2.1.1.295] (A)	2-methyl-6-phytyl-1,4-hydroquinone methyltransferase, chloroplastic OS=Spinacia oleracea PE=1 SV=1
evm.model.000060F.15	GO:0005524; ATP binding; Molecular Function::GO:0005975; carbohydrate metabolic process; Biological Process::GO:0008152; metabolic process; Biological Process::GO:0008974; phosphoribulokinase activity; Molecular Function::GO:0016301; kinase activity; Molecular Function	IPR006082; Phosphoribulokinase::IPR006083; Phosphoribulokinase/uridine kinase	phosphoribulokinase, chloroplastic; K00855 phosphoribulokinase [EC:2.7.1.19] (A)	Phosphoribulokinase, chloroplastic OS=Mesembryanthemum crystallinum PE=2 SV=1
evm.model.000063F.22	GO:0008152; metabolic process; Biological Process::GO:0016491; oxidoreductase activity; Molecular Function	IPR002198; Short-chain dehydrogenase/reductase SDR::IPR002347; Glucose/ribitol dehydrogenase	Protochlorophyllide oxidoreductase C, C,PORC; K00218 protochlorophyllide reductase [EC:1.3.1.33] (A)	Protochlorophyllide reductase, chloroplastic OS=Daucus carota GN=POR1 PE=2 SV=1
evm.model.000070F.117	GO:0005515; protein binding; Molecular Function::GO:0008152; metabolic process; Biological Process::GO:0016491; oxidoreductase activity; Molecular Function	IPR000253; Forkhead-associated (FHA) domain::IPR002938; Monooxygenase, FAD-binding::IPR003042; Aromatic-ring hydroxylase-like	zeaxanthin epoxidase, chloroplastic; K09838 zeaxanthin epoxidase [EC:1.14.13.90] (A)	Zeaxanthin epoxidase, chloroplastic OS=Prunus armeniaca PE=2 SV=1
evm.model.000126F.38	GO:0008152; metabolic process; Biological Process	IPR000192; Aminotransferase, class V/Cysteine desulfurase	serine--glyoxylate aminotransferase; K00830 alanine-glyoxylate transaminase / serine-glyoxylate transaminase / serine-pyruvate transaminase [EC:2.6.1.44 2.6.1.45 2.6.1.51] (A)	Serine--glyoxylate aminotransferase OS=Arabidopsis thaliana GN=AGT1 PE=1 SV=2
evm.model.000204F.38	GO:0005542; folic acid binding; Molecular Function::GO:0008152; metabolic process; Biological Process::GO:0016740; transferase activity; Molecular Function	IPR012886; Formiminotransferase, N-terminal subdomain	FTCD; formimidoyltransferase cyclodeaminase (EC:2.1.2.5 4.3.1.4); K13990 glutamate formiminotransferase / formiminotetrahydrofolate cyclodeaminase [EC:2.1.2.5 4.3.1.4] (A)	Glutamate formimidoyltransferase OS=Streptococcus pyogenes serotype M1 GN=M5005_Spy1772 PE=1 SV=1
evm.model.000058F.6.4	GO:0008033; tRNA processing; Biological Process::GO:0050660; flavin adenine dinucleotide binding; Molecular Function	IPR002218; Glucose-inhibited division protein A-related::IPR026904; GidA associated domain 3	uncharacterized protein F52H3.2; K03495 tRNA uridine 5-carboxymethylaminomethyl modification enzyme (A)	tRNA uridine 5-carboxymethylaminomethyl modification enzyme MnmG OS=Synechocystis sp. (strain PCC 6803 / Kazusa) GN=mnmG PE=3 SV=1
evm.model.000098F.44	GO:0006189; 'de novo' IMP biosynthetic process; Biological Process::GO:0008864; formyltetrahydrofolate deformylase activity; Molecular Function::GO:0009058; biosynthetic process; Biological Process::GO:0016742; hydroxymethyl-, formyl- and related transferase activity; Molecular Function	IPR002376; Formyl transferase, N-terminal::IPR004810; Formyltetrahydrofolate deformylase	formyltetrahydrofolate deformylase 1, mitochondrial; K01433 formyltetrahydrofolate deformylase [EC:3.5.1.10] (A)	Formyltetrahydrofolate deformylase 1, mitochondrial OS=Arabidopsis thaliana GN=PURU1 PE=1 SV=1
evm.model.000028F.270	GO:0009058; biosynthetic process; Biological Process::GO:0030170; pyridoxal phosphate binding; Molecular Function	IPR004839; Aminotransferase, class I/classII	glutamate--glyoxylate aminotransferase 2; K14272 glutamate--glyoxylate aminotransferase [EC:2.6.1.4 2.6.1.2 2.6.1.44] (A)	Glutamate--glyoxylate aminotransferase 2 OS=Arabidopsis thaliana GN=GGAT2 PE=1 SV=1
evm.model.000033F.187	GO:0004326; tetrahydrofolylpolyglutamate synthase activity; Molecular Function::GO:0005524; ATP binding; Molecular Function::GO:0009058; biosynthetic process; Biological Process::GO:0009396; folic acid-containing compound biosynthetic process; Biological Process	IPR001645; Folylpolyglutamate synthetase::IPR013221; Mur ligase, central	folylpolyglutamate synthase; K01930 folylpolyglutamate synthase [EC:6.3.2.17] (A)	Folylpolyglutamate synthase OS=Arabidopsis thaliana GN=FPGS2 PE=1 SV=1
evm.model.000110F.30	GO:0004372; glycine hydroxymethyltransferase activity; Molecular Function::GO:0006544; glycine metabolic process; Biological Process::GO:0006563; L-serine metabolic process; Biological Process	IPR001085; Serine hydroxymethyltransferase	Serine transhydroxymethyltransferase 1 isoform 1; K00600 glycine hydroxymethyltransferase [EC:2.1.2.1] (A)	Serine hydroxymethyltransferase 1, mitochondrial OS=Flaveria pringlei PE=2 SV=1
evm.model.000004F.738	GO:0009107; lipoate biosynthetic process; Biological Process::GO:0015979; photosynthesis; Biological Process::GO:0016992; lipoate synthase activity; Molecular Function::GO:0051539; 4 iron, 4 sulfur cluster binding; Molecular Function	IPR003698; Lipoyl synthase::IPR004207; Ferredoxin thioredoxin reductase, alpha chain	uncharacterized LOC106383359; K03644 lipoyl synthase [EC:2.8.1.8] (A)	Ferredoxin-thioredoxin reductase, variable chain, chloroplastic OS=Spinacia oleracea GN=FTRV PE=1 SV=2
evm.model.000022F.55	GO:0009107; lipoate biosynthetic process; Biological Process::GO:0015979; photosynthesis; Biological Process::GO:0016992; lipoate synthase activity; Molecular Function::GO:0051539; 4 iron, 4 sulfur cluster binding; Molecular Function	IPR003698; Lipoyl synthase::IPR004207; Ferredoxin thioredoxin reductase, alpha chain	uncharacterized LOC106383359; K03644 lipoyl synthase [EC:2.8.1.8] (A)	Ferredoxin-thioredoxin reductase, variable chain, chloroplastic OS=Spinacia oleracea GN=FTRV PE=1 SV=2
evm.model.000012F.457	GO:0005975; carbohydrate metabolic process; Biological Process::GO:0016857; racemase and epimerase activity, acting on carbohydrates and derivatives; Molecular Function	IPR000056; Ribulose-phosphate 3-epimerase-like	ribulose-phosphate 3-epimerase, chloroplastic; K01783 ribulose-phosphate 3-epimerase [EC:5.1.3.1] (A)	Ribulose-phosphate 3-epimerase, chloroplastic OS=Spinacia oleracea GN=RPE PE=1 SV=1
evm.model.000042F.192	GO:0004553; hydrolase activity, hydrolyzing O-glycosyl compounds; Molecular Function::GO:0005975; carbohydrate metabolic process; Biological Process	IPR001362; Glycoside hydrolase, family 32::IPR013148; Glycosyl hydrolase family 32, N-terminal::IPR013189; Glycosyl hydrolase family 32, C-terminal	POPTRDRAFT_561648; invertase family protein; K01193 beta-fructofuranosidase [EC:3.2.1.26] (A)	Beta-fructofuranosidase, insoluble isoenzyme CWINV3 OS=Arabidopsis thaliana GN=CWINV3 PE=1 SV=2
evm.model.000044F.266	GO:0003824; catalytic activity; Molecular Function::GO:0004553; hydrolase activity, hydrolyzing O-glycosyl compounds; Molecular Function::GO:0005975; carbohydrate metabolic process; Biological Process::GO:0043169; cation binding; Molecular Function	IPR004193; Glycoside hydrolase, family 13, N-terminal::IPR006047; Glycosyl hydrolase, family 13, catalytic domain::IPR015902; Glycoside hydrolase, family 13::IPR024561; Alpha-1,6-glucosidases, pullulanase-type, C-terminal	isoamylase 3, chloroplastic-like; K01214 isoamylase [EC:3.2.1.68] (A)	Pullulanase 1, chloroplastic OS=Arabidopsis thaliana GN=PU1 PE=2 SV=2
evm.model.000078F.198	GO:0005975; carbohydrate metabolic process; Biological Process::GO:0042132; fructose 1,6-bisphosphate 1-phosphatase activity; Molecular Function::GO:0042578; phosphoric ester hydrolase activity; Molecular Function	IPR000146; Fructose-1,6-bisphosphatase class 1/Sedoheputulose-1,7-bisphosphatase::IPR023079; Sedoheptulose-1,7-bisphosphatase	SBPase; chloroplast sedoheptulose-1,7-bisphosphatase; K01100 sedoheptulose-bisphosphatase [EC:3.1.3.37] (A)	Sedoheptulose-1,7-bisphosphatase, chloroplastic OS=Spinacia oleracea PE=2 SV=1
evm.model.000107F.109	GO:0005975; carbohydrate metabolic process; Biological Process::GO:0016773; phosphotransferase activity, alcohol group as acceptor; Molecular Function	IPR018484; Carbohydrate kinase, FGGY, N-terminal::IPR018485; Carbohydrate kinase, FGGY, C-terminal	sugar kinase; K00851 gluconokinase [EC:2.7.1.12] (A)	Xylulose kinase OS=Bacillus subtilis (strain 168) GN=xylB PE=3 SV=2
evm.model.000155F.32	GO:0005975; carbohydrate metabolic process; Biological Process::GO:0042132; fructose 1,6-bisphosphate 1-phosphatase activity; Molecular Function::GO:0042578; phosphoric ester hydrolase activity; Molecular Function	IPR000146; Fructose-1,6-bisphosphatase class 1/Sedoheputulose-1,7-bisphosphatase	fructose-1,6-bisphosphatase, chloroplastic; K03841 fructose-1,6-bisphosphatase I [EC:3.1.3.11] (A)	Fructose-1,6-bisphosphatase, chloroplastic OS=Spinacia oleracea PE=1 SV=2
evm.model.000038F.18	GO:0000166; nucleotide binding; Molecular Function::GO:0003676; nucleic acid binding; Molecular Function::GO:0004813; alanine-tRNA ligase activity; Molecular Function::GO:0005524; ATP binding; Molecular Function::GO:0005737; cytoplasm; Cellular Component::GO:0006419; alanyl-tRNA aminoacylation; Biological Process::GO:0016876; ligase activity, forming aminoacyl-tRNA and related compounds; Molecula…	IPR002318; Alanine-tRNA ligase, class IIc::IPR003156; Phosphoesterase, DHHA1::IPR012947; Threonyl/alanyl tRNA synthetase, SAD::IPR018164; Alanyl-tRNA synthetase, class IIc, N-terminal::IPR018165; Alanyl-tRNA synthetase, class IIc, core domain	probable alanine--tRNA ligase, chloroplastic-like; K01872 alanyl-tRNA synthetase [EC:6.1.1.7] (A)	Alanine--tRNA ligase, chloroplastic/mitochondrial OS=Populus trichocarpa GN=POPTRDRAFT_821063 PE=3 SV=1
evm.model.000048F.37	GO:0000166; nucleotide binding; Molecular Function::GO:0004812; aminoacyl-tRNA ligase activity; Molecular Function::GO:0004829; threonine-tRNA ligase activity; Molecular Function::GO:0005524; ATP binding; Molecular Function::GO:0005737; cytoplasm; Cellular Component::GO:0006418; tRNA aminoacylation for protein translation; Biological Process::GO:0006435; threonyl-tRNA aminoacylation; Biological P…	IPR002314; Aminoacyl-tRNA synthetase, class II (G/ H/ P/ S), conserved domain::IPR002320; Threonine-tRNA ligase, class IIa::IPR004154; Anticodon-binding::IPR006195; Aminoacyl-tRNA synthetase, class II::IPR012947; Threonyl/alanyl tRNA synthetase, SAD	probable threonine--tRNA ligase, cytoplasmic; K01868 threonyl-tRNA synthetase [EC:6.1.1.3] (A)	Threonine--tRNA ligase, chloroplastic/mitochondrial 2 OS=Arabidopsis thaliana GN=EMB2761 PE=2 SV=1
evm.model.000017F.13	GO:0004672; protein kinase activity; Molecular Function::GO:0004713; protein tyrosine kinase activity; Molecular Function::GO:0005515; protein binding; Molecular Function::GO:0005524; ATP binding; Molecular Function::GO:0006468; protein phosphorylation; Biological Process::GO:0048544; recognition of pollen; Biological Process	IPR000719; Protein kinase domain::IPR000742; Epidermal growth factor-like domain::IPR000858; S-locus glycoprotein::IPR001245; Serine-threonine/tyrosine-protein kinase catalytic domain::IPR001480; Bulb-type lectin domain::IPR002290; Serine/threonine- / dual specificity protein kinase, catalytic domain::IPR003609; Apple-like::IPR013227; PAN-2 domain::IPR020635; Tyrosine-protein kinase, catalytic do…	G-type lectin S-receptor-like serine/threonine-protein kinase SD1-1; K04733 interleukin-1 receptor-associated kinase 4 [EC:2.7.11.1] (A)	G-type lectin S-receptor-like serine/threonine-protein kinase At4g27290 OS=Arabidopsis thaliana GN=At4g27290 PE=3 SV=4
evm.model.000166F.3	GO:0004672; protein kinase activity; Molecular Function::GO:0004713; protein tyrosine kinase activity; Molecular Function::GO:0005524; ATP binding; Molecular Function::GO:0006468; protein phosphorylation; Biological Process	IPR000719; Protein kinase domain::IPR001245; Serine-threonine/tyrosine-protein kinase catalytic domain::IPR002290; Serine/threonine- / dual specificity protein kinase, catalytic domain::IPR020635; Tyrosine-protein kinase, catalytic domain	receptor-like kinase; K04733 interleukin-1 receptor-associated kinase 4 [EC:2.7.11.1] (A)	Cysteine-rich receptor-like protein kinase 10 OS=Arabidopsis thaliana GN=CRK10 PE=1 SV=3
evm.model.000038F.19	GO:0000166; nucleotide binding; Molecular Function::GO:0003676; nucleic acid binding; Molecular Function::GO:0004813; alanine-tRNA ligase activity; Molecular Function::GO:0005524; ATP binding; Molecular Function::GO:0005737; cytoplasm; Cellular Component::GO:0006419; alanyl-tRNA aminoacylation; Biological Process	IPR002318; Alanine-tRNA ligase, class IIc::IPR018164; Alanyl-tRNA synthetase, class IIc, N-terminal::IPR018165; Alanyl-tRNA synthetase, class IIc, core domain	probable alanine--tRNA ligase, chloroplastic; K01872 alanyl-tRNA synthetase [EC:6.1.1.7] (A)	Alanine--tRNA ligase, chloroplastic/mitochondrial OS=Populus trichocarpa GN=POPTRDRAFT_821063 PE=3 SV=1
evm.model.000019F.188	GO:0016117; carotenoid biosynthetic process; Biological Process::GO:0016705; oxidoreductase activity, acting on paired donors, with incorporation or reduction of molecular oxygen; Molecular Function	IPR008671; Lycopene cyclase-type, FAD-binding	lycopene epsilon cyclase, chloroplastic-like; K06444 lycopene epsilon-cyclase [EC:5.5.1.18] (A)	Lycopene epsilon cyclase, chloroplastic OS=Arabidopsis thaliana GN=LUT2 PE=1 SV=2
evm.model.000050F.8	GO:0016117; carotenoid biosynthetic process; Biological Process::GO:0016705; oxidoreductase activity, acting on paired donors, with incorporation or reduction of molecular oxygen; Molecular Function	IPR008671; Lycopene cyclase-type, FAD-binding	POPTRDRAFT_652630; Lycopene beta cyclase family protein; K06443 lycopene beta-cyclase [EC:5.5.1.19] (A)	Lycopene beta cyclase, chloroplastic OS=Solanum lycopersicum GN=LCY1 PE=1 SV=1
evm.model.000096F.83	GO:0016117; carotenoid biosynthetic process; Biological Process::GO:0016853; isomerase activity; Molecular Function	IPR014101; Carotene isomerase	Os11g0572700; Similar to Carotenoid isomerase 1.; K09835 prolycopene isomerase [EC:5.2.1.13] (A)	Prolycopene isomerase 1, chloroplastic OS=Oncidium hybrid cultivar GN=CRTISO1 PE=2 SV=1
evm.model.000004F.645	GO:0004332; fructose-bisphosphate aldolase activity; Molecular Function::GO:0006096; glycolysis; Biological Process	IPR000741; Fructose-bisphosphate aldolase, class-I	fructose-bisphosphate aldolase 1, chloroplastic; K01623 fructose-bisphosphate aldolase, class I [EC:4.1.2.13] (A)	Probable fructose-bisphosphate aldolase 2, chloroplastic OS=Arabidopsis thaliana GN=FBA2 PE=1 SV=2
evm.model.000038F.44	GO:0004332; fructose-bisphosphate aldolase activity; Molecular Function::GO:0006096; glycolysis; Biological Process	IPR000741; Fructose-bisphosphate aldolase, class-I	fructose-bisphosphate aldolase 1, chloroplastic-like; K01623 fructose-bisphosphate aldolase, class I [EC:4.1.2.13] (A)	Probable fructose-bisphosphate aldolase 2, chloroplastic OS=Arabidopsis thaliana GN=FBA2 PE=1 SV=2
evm.model.000061F.69	GO:0004332; fructose-bisphosphate aldolase activity; Molecular Function::GO:0006096; glycolysis; Biological Process	IPR000741; Fructose-bisphosphate aldolase, class-I	fructose-bisphosphate aldolase, cytoplasmic isozyme 1; K01623 fructose-bisphosphate aldolase, class I [EC:4.1.2.13] (A)	Fructose-bisphosphate aldolase, cytoplasmic isozyme 1 OS=Pisum sativum PE=2 SV=1
evm.model.000001F.72	GO:0009765; photosynthesis, light harvesting; Biological Process::GO:0016020; membrane; Cellular Component	IPR001344; Chlorophyll A-B binding protein, plant::IPR022796; Chlorophyll A-B binding protein	chlorophyll a-b binding protein 6, chloroplastic; K08907 light-harvesting complex I chlorophyll a/b binding protein 1 (A)	Chlorophyll a-b binding protein 6A, chloroplastic OS=Solanum lycopersicum GN=CAB6A PE=2 SV=1
evm.model.000004F.406	GO:0009765; photosynthesis, light harvesting; Biological Process::GO:0016020; membrane; Cellular Component	IPR001344; Chlorophyll A-B binding protein, plant::IPR022796; Chlorophyll A-B binding protein	chlorophyll a-b binding protein 36, chloroplastic; K08913 light-harvesting complex II chlorophyll a/b binding protein 2 (A)	Chlorophyll a-b binding protein 36, chloroplastic OS=Nicotiana tabacum GN=CAB36 PE=3 SV=1
evm.model.000007F.344	GO:0009765; photosynthesis, light harvesting; Biological Process::GO:0016020; membrane; Cellular Component	IPR001344; Chlorophyll A-B binding protein, plant::IPR022796; Chlorophyll A-B binding protein	chlorophyll a-b binding protein P4, chloroplastic; K08910 light-harvesting complex I chlorophyll a/b binding protein 4 (A)	Chlorophyll a-b binding protein P4, chloroplastic OS=Pisum sativum GN=lhcA-P4 PE=1 SV=1
evm.model.000024F.79	GO:0009765; photosynthesis, light harvesting; Biological Process::GO:0016020; membrane; Cellular Component	IPR001344; Chlorophyll A-B binding protein, plant::IPR022796; Chlorophyll A-B binding protein	chlorophyll a-b binding protein 8, chloroplastic; K08909 light-harvesting complex I chlorophyll a/b binding protein 3 (A)	Chlorophyll a-b binding protein 8, chloroplastic OS=Solanum lycopersicum GN=CAB8 PE=3 SV=1
evm.model.000026F.168	GO:0009765; photosynthesis, light harvesting; Biological Process::GO:0016020; membrane; Cellular Component	IPR001344; Chlorophyll A-B binding protein, plant::IPR022796; Chlorophyll A-B binding protein	chlorophyll a-b binding protein of LHCII type 1-like; K08912 light-harvesting complex II chlorophyll a/b binding protein 1 (A)	Chlorophyll a-b binding protein, chloroplastic OS=Spinacia oleracea PE=1 SV=1
evm.model.000055F.10	GO:0009765; photosynthesis, light harvesting; Biological Process::GO:0016020; membrane; Cellular Component	IPR001344; Chlorophyll A-B binding protein, plant::IPR022796; Chlorophyll A-B binding protein	chlorophyll a-b binding protein CP29.1, chloroplastic; K08915 light-harvesting complex II chlorophyll a/b binding protein 4 (A)	Chlorophyll a-b binding protein CP29.2, chloroplastic OS=Arabidopsis thaliana GN=LHCB4.2 PE=1 SV=1
evm.model.000156F.69_evm.model.000156F.70	GO:0009765; photosynthesis, light harvesting; Biological Process::GO:0016020; membrane; Cellular Component	IPR001344; Chlorophyll A-B binding protein, plant::IPR022796; Chlorophyll A-B binding protein	chlorophyll a-b binding protein 7, chloroplastic; K08908 light-harvesting complex I chlorophyll a/b binding protein 2 (A)	Chlorophyll a-b binding protein 7, chloroplastic OS=Solanum lycopersicum GN=CAB7 PE=3 SV=1
evm.model.000188F.14	GO:0009765; photosynthesis, light harvesting; Biological Process::GO:0016020; membrane; Cellular Component	IPR001344; Chlorophyll A-B binding protein, plant::IPR022796; Chlorophyll A-B binding protein	hypothetical protein; K08907 light-harvesting complex I chlorophyll a/b binding protein 1 (A)	Chlorophyll a-b binding protein 6A, chloroplastic OS=Solanum lycopersicum GN=CAB6A PE=2 SV=1
evm.model.000067F.128	GO:0008299; isoprenoid biosynthetic process; Biological Process::GO:0015979; photosynthesis; Biological Process::GO:0016765; transferase activity, transferring alkyl or aryl (other than methyl) groups; Molecular Function	IPR000092; Polyprenyl synthetase::IPR014120; Solanesyl diphosphate synthase::IPR017446; Polyprenyl synthetase-related	solanesyl diphosphate synthase 1; K05356 all-trans-nonaprenyl-diphosphate synthase [EC:2.5.1.84 2.5.1.85] (A)	Solanesyl diphosphate synthase 1 OS=Arabidopsis thaliana GN=SPS1 PE=1 SV=1
evm.model.000075F.10.1	GO:0003723; RNA binding; Molecular Function::GO:0003735; structural constituent of ribosome; Molecular Function::GO:0006412; translation; Biological Process::GO:0015934; large ribosomal subunit; Cellular Component	IPR002143; Ribosomal protein L1	50S ribosomal protein L1, chloroplastic-like; K02863 large subunit ribosomal protein L1 (A)	50S ribosomal protein L1, chloroplastic OS=Arabidopsis thaliana GN=RPL1 PE=1 SV=1
evm.model.000000F.1174	GO:0009507; chloroplast; Cellular Component::GO:0009523; photosystem II; Cellular Component::GO:0015979; photosynthesis; Biological Process	IPR009806; Photosystem II PsbW, class 2	photosystem II reaction center W protein, chloroplastic; K02721 photosystem II PsbW protein (A)	Photosystem II reaction center W protein, chloroplastic OS=Arabidopsis thaliana GN=PSBW PE=1 SV=2
evm.model.000004F.146	GO:0009522; photosystem I; Cellular Component::GO:0009538; photosystem I reaction center; Cellular Component::GO:0015979; photosynthesis; Biological Process	IPR003757; Photosystem I PsaL, reaction centre subunit XI	hypothetical protein; K02699 photosystem I subunit XI (A)	Photosystem I reaction center subunit XI, chloroplastic OS=Arabidopsis thaliana GN=PSAL PE=1 SV=2
evm.model.000004F.471	GO:0009522; photosystem I; Cellular Component::GO:0015979; photosynthesis; Biological Process::GO:0016020; membrane; Cellular Component	IPR000549; Photosystem I PsaG/PsaK protein	Photosystem I reaction center subunit psaK, chloroplast precursor, putative; K02698 photosystem I subunit X (A)	Photosystem I reaction center subunit psaK, chloroplastic OS=Arabidopsis thaliana GN=PSAK PE=2 SV=2
evm.model.000004F.83	GO:0009523; photosystem II; Cellular Component::GO:0015979; photosynthesis; Biological Process::GO:0016020; membrane; Cellular Component	IPR009518; Photosystem II PsbX	psbx; hypothetical protein; K02259 cytochrome c oxidase assembly protein subunit 15 (A)	NA
evm.model.000006F.162	GO:0009522; photosystem I; Cellular Component::GO:0009538; photosystem I reaction center; Cellular Component::GO:0015979; photosynthesis; Biological Process	IPR003375; Photosystem I PsaE, reaction centre subunit IV	photosystem I reaction center subunit IV A; K02693 photosystem I subunit IV (A)	Photosystem I reaction center subunit IV A, chloroplastic OS=Nicotiana sylvestris GN=PSAEA PE=1 SV=1
evm.model.000007F.404	GO:0009522; photosystem I; Cellular Component::GO:0009538; photosystem I reaction center; Cellular Component::GO:0015979; photosynthesis; Biological Process	IPR003685; Photosystem I PsaD	photosystem I reaction center subunit II, chloroplastic-like; K02692 photosystem I subunit II (A)	Photosystem I reaction center subunit II, chloroplastic OS=Cucumis sativus GN=psaD PE=1 SV=1
evm.model.000008F.162	GO:0009522; photosystem I; Cellular Component::GO:0009538; photosystem I reaction center; Cellular Component::GO:0015979; photosynthesis; Biological Process	IPR003375; Photosystem I PsaE, reaction centre subunit IV	photosystem I reaction center subunit IV A; K02693 photosystem I subunit IV (A)	Photosystem I reaction center subunit IV A, chloroplastic OS=Nicotiana sylvestris GN=PSAEA PE=1 SV=1
evm.model.000015F.98	GO:0009522; photosystem I; Cellular Component::GO:0009538; photosystem I reaction center; Cellular Component::GO:0015979; photosynthesis; Biological Process	IPR004928; Photosystem I PsaH, reaction centre subunit VI	photosystem I reaction center subunit VI-2, chloroplastic-like; K02695 photosystem I subunit VI (A)	Photosystem I reaction center subunit VI, chloroplastic OS=Spinacia oleracea GN=PSAH PE=1 SV=1
evm.model.000016F.5	GO:0005509; calcium ion binding; Molecular Function::GO:0009523; photosystem II; Cellular Component::GO:0009654; oxygen evolving complex; Cellular Component::GO:0015979; photosynthesis; Biological Process::GO:0019898; extrinsic to membrane; Cellular Component	IPR008797; Photosystem II PsbQ, oxygen evolving complex	psbQ-like protein 2, chloroplastic; K08901 photosystem II oxygen-evolving enhancer protein 3 (A)	Photosynthetic NDH subunit of lumenal location 3, chloroplastic OS=Arabidopsis thaliana GN=PNSL3 PE=1 SV=1
evm.model.000024F.27	GO:0005509; calcium ion binding; Molecular Function::GO:0009523; photosystem II; Cellular Component::GO:0009654; oxygen evolving complex; Cellular Component::GO:0015979; photosynthesis; Biological Process::GO:0019898; extrinsic to membrane; Cellular Component	IPR002683; Photosystem II PsbP, oxygen evolving complex	oxygen-evolving enhancer protein 2, chloroplastic-like; K02717 photosystem II oxygen-evolving enhancer protein 2 (A)	Oxygen-evolving enhancer protein 2, chloroplastic OS=Cucumis sativus GN=PSBP PE=2 SV=1
evm.model.000029F.190	GO:0009522; photosystem I; Cellular Component::GO:0009538; photosystem I reaction center; Cellular Component::GO:0015979; photosynthesis; Biological Process	IPR004928; Photosystem I PsaH, reaction centre subunit VI	photosystem I reaction center subunit VI-2, chloroplastic-like; K02695 photosystem I subunit VI (A)	Photosystem I reaction center subunit VI, chloroplastic OS=Spinacia oleracea GN=PSAH PE=1 SV=1
evm.model.000033F.257	GO:0005509; calcium ion binding; Molecular Function::GO:0009523; photosystem II; Cellular Component::GO:0009654; oxygen evolving complex; Cellular Component::GO:0015979; photosynthesis; Biological Process::GO:0019898; extrinsic to membrane; Cellular Component::GO:0042549; photosystem II stabilization; Biological Process	IPR002628; Photosystem II PsbO, manganese-stabilising	oxygen-evolving enhancer protein 1, chloroplastic; K02716 photosystem II oxygen-evolving enhancer protein 1 (A)	Oxygen-evolving enhancer protein 1, chloroplastic OS=Solanum lycopersicum GN=PSBO PE=2 SV=2
evm.model.000042F.73	GO:0005509; calcium ion binding; Molecular Function::GO:0009523; photosystem II; Cellular Component::GO:0009654; oxygen evolving complex; Cellular Component::GO:0015979; photosynthesis; Biological Process::GO:0019898; extrinsic to membrane; Cellular Component	IPR002683; Photosystem II PsbP, oxygen evolving complex	psbP-like protein 2, chloroplastic; K02717 photosystem II oxygen-evolving enhancer protein 2 (A)	Photosynthetic NDH subunit of lumenal location 1, chloroplastic OS=Arabidopsis thaliana GN=PNSL1 PE=1 SV=2
evm.model.000044F.113	GO:0005509; calcium ion binding; Molecular Function::GO:0009523; photosystem II; Cellular Component::GO:0009654; oxygen evolving complex; Cellular Component::GO:0015979; photosynthesis; Biological Process::GO:0019898; extrinsic to membrane; Cellular Component	IPR002683; Photosystem II PsbP, oxygen evolving complex	POPTRDRAFT_818640; photosystem II oxygen-evolving complex protein 2 precursor; K02717 photosystem II oxygen-evolving enhancer protein 2 (A)	Oxygen-evolving enhancer protein 2, chloroplastic OS=Cucumis sativus GN=PSBP PE=2 SV=1
evm.model.000044F.87	GO:0009522; photosystem I; Cellular Component::GO:0015979; photosynthesis; Biological Process::GO:0016020; membrane; Cellular Component	IPR000549; Photosystem I PsaG/PsaK protein	Photosystem I reaction center subunit V, chloroplast precursor, putative; K08905 photosystem I subunit V (A)	Photosystem I reaction center subunit V, chloroplastic OS=Arabidopsis thaliana GN=PSAG PE=2 SV=1
evm.model.000067F.107	GO:0009522; photosystem I; Cellular Component::GO:0015979; photosynthesis; Biological Process::GO:0016020; membrane; Cellular Component	IPR000549; Photosystem I PsaG/PsaK protein	photosystem I reaction center subunit V, chloroplastic-like; K08905 photosystem I subunit V (A)	Photosystem I reaction center subunit V, chloroplastic OS=Arabidopsis thaliana GN=PSAG PE=2 SV=1
evm.model.000067F.34	GO:0005516; calmodulin binding; Molecular Function::GO:0009522; photosystem I; Cellular Component::GO:0015979; photosynthesis; Biological Process::GO:0042651; thylakoid membrane; Cellular Component	IPR008796; Photosystem I PsaN, reaction centre subunit N	PSAN; photosystem I reaction center subunit N; K02701 photosystem I subunit PsaN (A)	Photosystem I reaction center subunit N, chloroplastic OS=Arabidopsis thaliana GN=PSAN PE=1 SV=2
evm.model.000076F.160	GO:0005509; calcium ion binding; Molecular Function::GO:0009523; photosystem II; Cellular Component::GO:0009654; oxygen evolving complex; Cellular Component::GO:0015979; photosynthesis; Biological Process::GO:0019898; extrinsic to membrane; Cellular Component::GO:0042549; photosystem II stabilization; Biological Process	IPR002628; Photosystem II PsbO, manganese-stabilising	oxygen-evolving enhancer protein 1, chloroplastic; K02716 photosystem II oxygen-evolving enhancer protein 1 (A)	Oxygen-evolving enhancer protein 1, chloroplastic OS=Solanum lycopersicum GN=PSBO PE=2 SV=2
evm.model.000156F.12	GO:0005509; calcium ion binding; Molecular Function::GO:0009523; photosystem II; Cellular Component::GO:0009654; oxygen evolving complex; Cellular Component::GO:0015979; photosynthesis; Biological Process::GO:0019898; extrinsic to membrane; Cellular Component	IPR008797; Photosystem II PsbQ, oxygen evolving complex	hypothetical protein; K08901 photosystem II oxygen-evolving enhancer protein 3 (A)	Photosynthetic NDH subunit of lumenal location 2, chloroplastic OS=Arabidopsis thaliana GN=PNSL2 PE=1 SV=1
evm.model.000240F.22	GO:0009522; photosystem I; Cellular Component::GO:0009538; photosystem I reaction center; Cellular Component::GO:0015979; photosynthesis; Biological Process	IPR003666; Photosystem I PsaF, reaction centre subunit III	photosystem I reaction center subunit III, chloroplastic; K02694 photosystem I subunit III (A)	Photosystem I reaction center subunit III, chloroplastic OS=Arabidopsis thaliana GN=PSAF PE=1 SV=1
evm.model.000106F.47	GO:0003743; translation initiation factor activity; Molecular Function::GO:0003924; GTPase activity; Molecular Function::GO:0005525; GTP binding; Molecular Function::GO:0006413; translational initiation; Biological Process	IPR000795; Elongation factor, GTP-binding domain::IPR004161; Translation elongation factor EFTu/EF1A, domain 2::IPR006847; Translation initiation factor IF-2, N-terminal::IPR015760; Translation initiation factor IF- 2::IPR023115; Translation initiation factor IF- 2, domain 3	translation initiation factor IF-2, chloroplastic-like; K02519 translation initiation factor IF-2 (A)	Translation initiation factor IF-2, chloroplastic OS=Arabidopsis thaliana GN=At1g17220 PE=2 SV=2
evm.model.000028F.13	GO:0000166; nucleotide binding; Molecular Function::GO:0005515; protein binding; Molecular Function::GO:0005524; ATP binding; Molecular Function::GO:0017111; nucleoside-triphosphatase activity; Molecular Function::GO:0019538; protein metabolic process; Biological Process	IPR001270; ClpA/B family::IPR001943; UVR domain::IPR003593; AAA+ ATPase domain::IPR003959; ATPase, AAA-type, core::IPR004176; Clp, N-terminal::IPR013093; ATPase, AAA-2::IPR019489; Clp ATPase, C-terminal	ATP-dependent Clp protease ATP-binding subunit clpA homolog CD4B, chloroplastic; K03696 ATP-dependent Clp protease ATP-binding subunit ClpC (A)	Chaperone protein ClpC, chloroplastic OS=Pisum sativum PE=2 SV=1
evm.model.000033F.96	GO:0000166; nucleotide binding; Molecular Function::GO:0005515; protein binding; Molecular Function::GO:0005524; ATP binding; Molecular Function::GO:0017111; nucleoside-triphosphatase activity; Molecular Function::GO:0019538; protein metabolic process; Biological Process	IPR001270; ClpA/B family::IPR001943; UVR domain::IPR003593; AAA+ ATPase domain::IPR003959; ATPase, AAA-type, core::IPR004176; Clp, N-terminal::IPR013093; ATPase, AAA-2::IPR019489; Clp ATPase, C-terminal	ATP-dependent Clp protease ATP-binding subunit clpA homolog CD4B, chloroplastic; K03696 ATP-dependent Clp protease ATP-binding subunit ClpC (A)	Chaperone protein ClpC, chloroplastic OS=Pisum sativum PE=2 SV=1
evm.model.000001F.146	GO:0005524; ATP binding; Molecular Function::GO:0009396; folic acid-containing compound biosynthetic process; Biological Process::GO:0030272; 5-formyltetrahydrofolate cyclo-ligase activity; Molecular Function	IPR002698; 5-formyltetrahydrofolate cyclo-ligase	5-formyltetrahydrofolate cyclo-ligase-like protein COG0212; K01934 5-formyltetrahydrofolate cyclo-ligase [EC:6.3.3.2] (A)	5-formyltetrahydrofolate cyclo-ligase-like protein COG0212 OS=Arabidopsis thaliana GN=COG0212 PE=2 SV=1
evm.model.000005F.28	GO:0004222; metalloendopeptidase activity; Molecular Function::GO:0005515; protein binding; Molecular Function::GO:0006508; proteolysis; Biological Process	IPR001478; PDZ domain::IPR008915; Peptidase M50	NA	Membrane metalloprotease ARASP, chloroplastic OS=Arabidopsis thaliana GN=ARASP PE=2 SV=1
evm.model.000011F.156	GO:0004222; metalloendopeptidase activity; Molecular Function::GO:0006508; proteolysis; Biological Process	IPR008915; Peptidase M50	pyridoxamine 5'-phosphate oxidase isoform 1 (EC:1.4.3.5); K00275 pyridoxamine 5'-phosphate oxidase [EC:1.4.3.5] (A)	Probable zinc metalloprotease EGY2, chloroplastic OS=Arabidopsis thaliana GN=EGY2 PE=2 SV=1
evm.model.000015F.249	GO:0004252; serine-type endopeptidase activity; Molecular Function::GO:0006508; proteolysis; Biological Process	IPR001907; ClpP::IPR023562; Clp protease proteolytic subunit /Translocation-enhancing protein TepA	hypothetical protein; K01358 ATP-dependent Clp protease, protease subunit [EC:3.4.21.92] (A)	ATP-dependent Clp protease proteolytic subunit-related protein 3, chloroplastic OS=Arabidopsis thaliana GN=CLPR3 PE=1 SV=1
evm.model.000018F.150	GO:0004252; serine-type endopeptidase activity; Molecular Function::GO:0005515; protein binding; Molecular Function::GO:0006508; proteolysis; Biological Process	IPR001478; PDZ domain::IPR001940; Peptidase S1C	protease Do-like 1, chloroplastic-like; K04771 serine protease Do [EC:3.4.21.107] (A)	Protease Do-like 1, chloroplastic OS=Arabidopsis thaliana GN=DEGP1 PE=1 SV=2
evm.model.000018F.389_evm.model.000018F.390	GO:0006508; proteolysis; Biological Process::GO:0008237; metallopeptidase activity; Molecular Function::GO:0008270; zinc ion binding; Molecular Function	IPR001930; Peptidase M1, alanine aminopeptidase/leukotriene A4 hydrolase::IPR014782; Peptidase M1, membrane alanine aminopeptidase, N-terminal::IPR024571; ERAP1-like C-terminal domain	aminopeptidase M1; K08776 puromycin-sensitive aminopeptidase [EC:3.4.11.-] (A)	Aminopeptidase M1 OS=Arabidopsis thaliana GN=APM1 PE=1 SV=1
evm.model.000022F.99	GO:0004190; aspartic-type endopeptidase activity; Molecular Function::GO:0006508; proteolysis; Biological Process	IPR001461; Peptidase A1	hypothetical protein; K01381 saccharopepsin [EC:3.4.23.25] (A)	Protein ASPARTIC PROTEASE IN GUARD CELL 1 OS=Arabidopsis thaliana GN=ASPG1 PE=1 SV=1
evm.model.000024F.296	GO:0004252; serine-type endopeptidase activity; Molecular Function::GO:0006508; proteolysis; Biological Process	IPR001907; ClpP::IPR023562; Clp protease proteolytic subunit /Translocation-enhancing protein TepA	ATP-dependent Clp protease proteolytic subunit 3, chloroplastic; K01358 ATP-dependent Clp protease, protease subunit [EC:3.4.21.92] (A)	ATP-dependent Clp protease proteolytic subunit 3, chloroplastic OS=Arabidopsis thaliana GN=CLPP3 PE=1 SV=1
evm.model.000037F.114	GO:0004176; ATP-dependent peptidase activity; Molecular Function::GO:0006508; proteolysis; Biological Process	IPR003111; Peptidase S16, lon N-terminal	protein cereblon, putative; K11793 cereblon (A)	Lon protease 2 OS=Myxococcus xanthus GN=lon2 PE=1 SV=3
evm.model.000046F.86	GO:0000166; nucleotide binding; Molecular Function::GO:0004222; metalloendopeptidase activity; Molecular Function::GO:0005524; ATP binding; Molecular Function::GO:0006508; proteolysis; Biological Process::GO:0008270; zinc ion binding; Molecular Function::GO:0016021; integral to membrane; Cellular Component::GO:0017111; nucleoside-triphosphatase activity; Molecular Function	IPR000642; Peptidase M41::IPR003593; AAA+ ATPase domain::IPR003959; ATPase, AAA-type, core::IPR011546; Peptidase M41, FtsH extracellular	ATP-dependent zinc metalloprotease FTSH 2, chloroplastic; K03798 cell division protease FtsH [EC:3.4.24.-] (A)	ATP-dependent zinc metalloprotease FTSH 2, chloroplastic OS=Arabidopsis thaliana GN=FTSH2 PE=1 SV=1
evm.model.000061F.82	GO:0000166; nucleotide binding; Molecular Function::GO:0004222; metalloendopeptidase activity; Molecular Function::GO:0005524; ATP binding; Molecular Function::GO:0006508; proteolysis; Biological Process::GO:0017111; nucleoside-triphosphatase activity; Molecular Function	IPR000642; Peptidase M41::IPR003593; AAA+ ATPase domain::IPR003959; ATPase, AAA-type, core	ATP-dependent zinc metalloprotease FTSH 2, chloroplastic; K03798 cell division protease FtsH [EC:3.4.24.-] (A)	ATP-dependent zinc metalloprotease FTSH 2, chloroplastic OS=Arabidopsis thaliana GN=FTSH2 PE=1 SV=1
evm.model.000159F.2	GO:0000166; nucleotide binding; Molecular Function::GO:0004222; metalloendopeptidase activity; Molecular Function::GO:0005524; ATP binding; Molecular Function::GO:0006508; proteolysis; Biological Process::GO:0017111; nucleoside-triphosphatase activity; Molecular Function	IPR000642; Peptidase M41::IPR003593; AAA+ ATPase domain::IPR003959; ATPase, AAA-type, core	ATP-dependent zinc metalloprotease FTSH, chloroplastic; K03798 cell division protease FtsH [EC:3.4.24.-] (A)	ATP-dependent zinc metalloprotease FTSH 5, chloroplastic OS=Arabidopsis thaliana GN=FTSH5 PE=1 SV=1
evm.model.000221F.3	GO:0004252; serine-type endopeptidase activity; Molecular Function::GO:0006508; proteolysis; Biological Process	IPR001907; ClpP::IPR023562; Clp protease proteolytic subunit /Translocation-enhancing protein TepA	ATP-dependent Clp protease proteolytic subunit; K01358 ATP-dependent Clp protease, protease subunit [EC:3.4.21.92] (A)	ATP-dependent Clp protease proteolytic subunit-related protein 1, chloroplastic OS=Arabidopsis thaliana GN=CLPR1 PE=1 SV=1
evm.model.000001F.260	GO:0006457; protein folding; Biological Process	IPR001179; Peptidyl-prolyl cis-trans isomerase, FKBP-type, domain::IPR023566; Peptidyl-prolyl cis-trans isomerase, FKBP-type	hypothetical protein; K01802 peptidylprolyl isomerase [EC:5.2.1.8] (A)	Peptidyl-prolyl cis-trans isomerase FKBP16-4, chloroplastic OS=Arabidopsis thaliana GN=FKBP16-4 PE=1 SV=1
evm.model.000005F.271	GO:0005737; cytoplasm; Cellular Component::GO:0006457; protein folding; Biological Process	IPR020818; Chaperonin Cpn10	20 kDa chaperonin, chloroplastic; K04078 chaperonin GroES (A)	20 kDa chaperonin, chloroplastic OS=Arabidopsis thaliana GN=CPN21 PE=1 SV=2
evm.model.000074F.53	GO:0006457; protein folding; Biological Process	IPR001179; Peptidyl-prolyl cis-trans isomerase, FKBP-type, domain::IPR023566; Peptidyl-prolyl cis-trans isomerase, FKBP-type	FKBP15; FK506 binding protein 15, 133kDa; K17478 FK506-binding protein 15 (A)	Peptidyl-prolyl cis-trans isomerase FKBP17-2, chloroplastic OS=Arabidopsis thaliana GN=FKBP17-2 PE=1 SV=1
evm.model.000084F.122	GO:0006457; protein folding; Biological Process	IPR001179; Peptidyl-prolyl cis-trans isomerase, FKBP-type, domain::IPR023566; Peptidyl-prolyl cis-trans isomerase, FKBP-type	Peptidyl-prolyl cis-trans isomerase FKBP62; K09571 FK506-binding protein 4/5 [EC:5.2.1.8] (A)	Peptidyl-prolyl cis-trans isomerase FKBP17-1, chloroplastic OS=Arabidopsis thaliana GN=FKBP17-1 PE=2 SV=1
evm.model.000040F.102	GO:0016021; integral to membrane; Cellular Component::GO:0051205; protein insertion into membrane; Biological Process	IPR001708; Membrane insertase OXA1/ALB3/YidC	inner membrane protein PPF-1, chloroplastic; K03217 YidC/Oxa1 family membrane protein insertase (A)	Inner membrane protein ALBINO3, chloroplastic OS=Arabidopsis thaliana GN=ALB3 PE=1 SV=2
evm.model.000012F.386	GO:0055085; transmembrane transport; Biological Process	IPR004813; Oligopeptide transporter, OPT superfamily	probable ribose-5-phosphate isomerase 2; K01807 ribose 5-phosphate isomerase A [EC:5.3.1.6] (A)	Probable metal-nicotianamine transporter YSL7 OS=Arabidopsis thaliana GN=YSL7 PE=2 SV=1
evm.model.000079F.154	GO:0004096; catalase activity; Molecular Function::GO:0006979; response to oxidative stress; Biological Process::GO:0020037; heme binding; Molecular Function::GO:0055114; oxidation-reduction process; Biological Process	IPR010582; Catalase immune-responsive domain::IPR011614; Catalase core domain::IPR018028; Catalase, mono-functional, haem-containing	catalase isozyme 1; K03781 catalase [EC:1.11.1.6] (A)	Catalase isozyme 1 OS=Gossypium hirsutum GN=CAT1 PE=2 SV=2
evm.model.000026F.273	GO:0016209; antioxidant activity; Molecular Function::GO:0016491; oxidoreductase activity; Molecular Function::GO:0055114; oxidation-reduction process; Biological Process	IPR000866; Alkyl hydroperoxide reductase subunit C/ Thiol specific antioxidant::IPR012336; Thioredoxin-like fold	peroxiredoxin Q, chloroplastic-like; K03564 peroxiredoxin Q/BCP [EC:1.11.1.15] (A)	Peroxiredoxin Q, chloroplastic (Fragment) OS=Sedum lineare GN=PRXQ PE=1 SV=1
evm.model.000037F.81	GO:0004601; peroxidase activity; Molecular Function::GO:0006979; response to oxidative stress; Biological Process::GO:0020037; heme binding; Molecular Function::GO:0055114; oxidation-reduction process; Biological Process	IPR002016; Haem peroxidase, plant/fungal/bacterial::IPR002207; Plant ascorbate peroxidase	thylakoid lumenal 29 kDa protein, chloroplastic; K00434 L-ascorbate peroxidase [EC:1.11.1.11] (A)	Thylakoid lumenal 29 kDa protein, chloroplastic OS=Arabidopsis thaliana GN=TL29 PE=1 SV=2
evm.model.000066F.172	GO:0004601; peroxidase activity; Molecular Function::GO:0006979; response to oxidative stress; Biological Process::GO:0020037; heme binding; Molecular Function::GO:0055114; oxidation-reduction process; Biological Process	IPR000823; Plant peroxidase::IPR002016; Haem peroxidase, plant/fungal/bacterial	peroxidase 10-like; K00430 peroxidase [EC:1.11.1.7] (A)	Peroxidase 53 OS=Arabidopsis thaliana GN=PER53 PE=1 SV=1
evm.model.000022F.181	GO:0004857; enzyme inhibitor activity; Molecular Function::GO:0005618; cell wall; Cellular Component::GO:0030599; pectinesterase activity; Molecular Function::GO:0042545; cell wall modification; Biological Process	IPR000070; Pectinesterase, catalytic::IPR006501; Pectinesterase inhibitor domain	Pectinesterase/pectinesterase inhibitor PPE8B; K01051 pectinesterase [EC:3.1.1.11] (A)	Pectinesterase/pectinesterase inhibitor PPE8B OS=Prunus persica PE=2 SV=1
evm.model.000070F.118	GO:0004857; enzyme inhibitor activity; Molecular Function::GO:0030599; pectinesterase activity; Molecular Function	IPR006501; Pectinesterase inhibitor domain	pectinesterase; K01051 pectinesterase [EC:3.1.1.11] (A)	21 kDa protein OS=Daucus carota PE=2 SV=1
evm.model.000028F.27	GO:0003700; sequence-specific DNA binding transcription factor activity; Molecular Function::GO:0006355; regulation of transcription, DNA-dependent; Biological Process::GO:0043565; sequence-specific DNA binding; Molecular Function	IPR001356; Homeobox domain	WUSCHEL-related homeobox 8; K18490 homeobox protein OTX2 (A)	WUSCHEL-related homeobox 8 OS=Oryza sativa subsp. japonica GN=WOX8 PE=2 SV=1
evm.model.000030F.189	GO:0003677; DNA binding; Molecular Function::GO:0003700; sequence-specific DNA binding transcription factor activity; Molecular Function::GO:0006352; DNA-dependent transcription, initiation; Biological Process::GO:0006355; regulation of transcription, DNA-dependent; Biological Process::GO:0016987; sigma factor activity; Molecular Function	IPR000943; RNA polymerase sigma-70::IPR007624; RNA polymerase sigma-70 region 3::IPR007627; RNA polymerase sigma-70 region 2::IPR007630; RNA polymerase sigma-70 region 4	hypothetical protein; K03093 RNA polymerase sigma factor (A)	RNA polymerase sigma factor sigC OS=Arabidopsis thaliana GN=SIGC PE=2 SV=1
evm.model.000032F.47	GO:0003677; DNA binding; Molecular Function::GO:0003700; sequence-specific DNA binding transcription factor activity; Molecular Function::GO:0006355; regulation of transcription, DNA-dependent; Biological Process::GO:0043565; sequence-specific DNA binding; Molecular Function	IPR001356; Homeobox domain::IPR006563; POX domain::IPR008422; Homeobox KN domain	homeobox protein BEL1 homolog; K16670 homeobox protein Meis2 (A)	BEL1-like homeodomain protein 2 OS=Arabidopsis thaliana GN=BLH2 PE=1 SV=3
evm.model.000035F.49	GO:0003677; DNA binding; Molecular Function::GO:0003700; sequence-specific DNA binding transcription factor activity; Molecular Function::GO:0006355; regulation of transcription, DNA-dependent; Biological Process::GO:0043565; sequence-specific DNA binding; Molecular Function	IPR001356; Homeobox domain::IPR008422; Homeobox KN domain	homeobox protein BEL1 homolog; K16670 homeobox protein Meis2 (A)	BEL1-like homeodomain protein 2 OS=Arabidopsis thaliana GN=BLH2 PE=1 SV=3
evm.model.000066F.157	GO:0003700; sequence-specific DNA binding transcription factor activity; Molecular Function::GO:0006355; regulation of transcription, DNA-dependent; Biological Process::GO:0043565; sequence-specific DNA binding; Molecular Function	IPR004827; Basic-leucine zipper domain	transcription factor HBP-1a-like; K09060 plant G-box-binding factor (A)	Ocs element-binding factor 1 OS=Zea mays GN=OBF1 PE=2 SV=2
evm.model.000067F.194	GO:0003677; DNA binding; Molecular Function::GO:0003700; sequence-specific DNA binding transcription factor activity; Molecular Function::GO:0006355; regulation of transcription, DNA-dependent; Biological Process::GO:0043565; sequence-specific DNA binding; Molecular Function	IPR001356; Homeobox domain::IPR006563; POX domain::IPR008422; Homeobox KN domain	homeobox protein BEL1 homolog; K16670 homeobox protein Meis2 (A)	Homeobox protein BEL1 homolog OS=Arabidopsis thaliana GN=BEL1 PE=1 SV=2
evm.model.000080F.40	GO:0003700; sequence-specific DNA binding transcription factor activity; Molecular Function::GO:0006355; regulation of transcription, DNA-dependent; Biological Process::GO:0043565; sequence-specific DNA binding; Molecular Function	IPR001356; Homeobox domain::IPR002913; START domain	homeobox-leucine zipper protein MERISTEM L1; K09338 homeobox-leucine zipper protein (A)	Homeobox-leucine zipper protein MERISTEM L1 OS=Arabidopsis thaliana GN=ATML1 PE=2 SV=1
evm.model.000089F.160	GO:0003677; DNA binding; Molecular Function::GO:0003700; sequence-specific DNA binding transcription factor activity; Molecular Function::GO:0006355; regulation of transcription, DNA-dependent; Biological Process::GO:0043565; sequence-specific DNA binding; Molecular Function	IPR001356; Homeobox domain::IPR006563; POX domain::IPR008422; Homeobox KN domain	homeobox protein BEL1 homolog; K16670 homeobox protein Meis2 (A)	Homeobox protein BEL1 homolog OS=Arabidopsis thaliana GN=BEL1 PE=1 SV=2
evm.model.000135F.11	GO:0003677; DNA binding; Molecular Function::GO:0003700; sequence-specific DNA binding transcription factor activity; Molecular Function::GO:0006352; DNA-dependent transcription, initiation; Biological Process::GO:0006355; regulation of transcription, DNA-dependent; Biological Process::GO:0016987; sigma factor activity; Molecular Function	IPR000943; RNA polymerase sigma-70::IPR007624; RNA polymerase sigma-70 region 3::IPR007627; RNA polymerase sigma-70 region 2::IPR007630; RNA polymerase sigma-70 region 4	hypothetical protein; K03086 RNA polymerase primary sigma factor (A)	RNA polymerase sigma factor sigF, chloroplastic OS=Arabidopsis thaliana GN=SIGF PE=1 SV=1
evm.model.000184F.35	GO:0003700; sequence-specific DNA binding transcription factor activity; Molecular Function::GO:0006355; regulation of transcription, DNA-dependent; Biological Process	IPR001471; AP2/ERF domain	ERF3; ethylene response factor 3; K09286 EREBP-like factor (A)	Ethylene-responsive transcription factor 9 OS=Arabidopsis thaliana GN=ERF9 PE=2 SV=1
evm.model.000028F.201	GO:0003924; GTPase activity; Molecular Function::GO:0005525; GTP binding; Molecular Function::GO:0005622; intracellular; Cellular Component::GO:0006184; GTP catabolic process; Biological Process::GO:0007165; signal transduction; Biological Process::GO:0007264; small GTPase mediated signal transduction; Biological Process::GO:0015031; protein transport; Biological Process::GO:0016020; membrane; Ce…	IPR001806; Small GTPase superfamily::IPR003578; Small GTPase superfamily, Rho type::IPR003579; Small GTPase superfamily, Rab type::IPR020849; Small GTPase superfamily, Ras type	rac-like GTP-binding protein 5; K04392 Ras-related C3 botulinum toxin substrate 1 (A)	Rac-like GTP-binding protein 5 OS=Oryza sativa subsp. japonica GN=RAC5 PE=2 SV=2
evm.model.000042F.131	GO:0003924; GTPase activity; Molecular Function::GO:0005525; GTP binding; Molecular Function::GO:0005622; intracellular; Cellular Component::GO:0006184; GTP catabolic process; Biological Process::GO:0006886; intracellular protein transport; Biological Process::GO:0006913; nucleocytoplasmic transport; Biological Process::GO:0007165; signal transduction; Biological Process::GO:0007264; small GTPase…	IPR001806; Small GTPase superfamily::IPR002041; Ran GTPase::IPR003578; Small GTPase superfamily, Rho type::IPR003579; Small GTPase superfamily, Rab type::IPR020849; Small GTPase superfamily, Ras type	ras-related protein RABC2a; K07910 Ras-related protein Rab-18 (A)	Ras-related protein RABC2a OS=Arabidopsis thaliana GN=RABC2A PE=1 SV=1
evm.model.000066F.100	GO:0003924; GTPase activity; Molecular Function::GO:0005525; GTP binding; Molecular Function::GO:0005622; intracellular; Cellular Component::GO:0006184; GTP catabolic process; Biological Process::GO:0006886; intracellular protein transport; Biological Process::GO:0006913; nucleocytoplasmic transport; Biological Process::GO:0007165; signal transduction; Biological Process::GO:0007264; small GTPase…	IPR001806; Small GTPase superfamily::IPR002041; Ran GTPase::IPR003578; Small GTPase superfamily, Rho type::IPR003579; Small GTPase superfamily, Rab type::IPR020849; Small GTPase superfamily, Ras type	protein with unknown function (EC:3.1.4.12); K07893 Ras-related protein Rab-6A (A)	Ras-related protein RABH1b OS=Arabidopsis thaliana GN=RABH1B PE=1 SV=1
evm.model.000079F.120	GO:0003677; DNA binding; Molecular Function::GO:0005634; nucleus; Cellular Component::GO:0006355; regulation of transcription, DNA-dependent; Biological Process::GO:0009725; response to hormone stimulus; Biological Process::GO:0046983; protein dimerization activity; Molecular Function	IPR003311; AUX/IAA protein::IPR003340; B3 DNA binding domain::IPR010525; Auxin response factor::IPR011525; Aux/IAA-ARF-dimerisation	auxin response factor 1; K14486 auxin response factor (A)	Auxin response factor 2 OS=Arabidopsis thaliana GN=ARF2 PE=1 SV=2
evm.model.000081F.116	GO:0000156; phosphorelay response regulator activity; Molecular Function::GO:0000160; phosphorelay signal transduction system; Biological Process::GO:0006355; regulation of transcription, DNA-dependent; Biological Process	IPR001789; Signal transduction response regulator, receiver domain	hypothetical protein; K14492 two-component response regulator ARR-A family (A)	Two-component response regulator ARR9 OS=Arabidopsis thaliana GN=ARR9 PE=1 SV=1
evm.model.000043F.167	GO:0005525; GTP binding; Molecular Function::GO:0005622; intracellular; Cellular Component::GO:0006886; intracellular protein transport; Biological Process::GO:0007264; small GTPase mediated signal transduction; Biological Process::GO:0015031; protein transport; Biological Process	IPR003579; Small GTPase superfamily, Rab type::IPR006687; Small GTPase superfamily, SAR1-type::IPR006689; Small GTPase superfamily, ARF/SAR type::IPR024156; Small GTPase superfamily, ARF type	ADP-ribosylation factor-related protein 1-like; K07952 ADP-ribosylation factor related protein 1 (A)	ADP-ribosylation factor-related protein 1 OS=Rattus norvegicus GN=Arfrp1 PE=2 SV=1
evm.model.000121F.79	GO:0003913; DNA photolyase activity; Molecular Function::GO:0006281; DNA repair; Biological Process	IPR005101; DNA photolyase, FAD-binding/Cryptochrome, C-terminal::IPR006050; DNA photolyase, N-terminal	PHR2b; PHR2b AtPHR2-like CDP DNA photolyase; K01669 deoxyribodipyrimidine photo-lyase [EC:4.1.99.3] (A)	Blue-light photoreceptor PHR2 OS=Arabidopsis thaliana GN=PHR2 PE=2 SV=2
evm.model.000079F.74	GO:0005315; inorganic phosphate transmembrane transporter activity; Molecular Function::GO:0006817; phosphate ion transport; Biological Process::GO:0016020; membrane; Cellular Component	IPR001204; Phosphate transporter	inorganic phosphate transporter 2-1, chloroplastic; K14640 solute carrier family 20 (sodium-dependent phosphate transporter) (A)	Inorganic phosphate transporter 2-1, chloroplastic OS=Arabidopsis thaliana GN=PHT2-1 PE=1 SV=1
evm.model.000079F.75	GO:0005315; inorganic phosphate transmembrane transporter activity; Molecular Function::GO:0006817; phosphate ion transport; Biological Process::GO:0016020; membrane; Cellular Component	IPR001204; Phosphate transporter	inorganic phosphate transporter 2-1, chloroplastic-like; K14640 solute carrier family 20 (sodium-dependent phosphate transporter) (A)	Inorganic phosphate transporter 2-1, chloroplastic OS=Arabidopsis thaliana GN=PHT2-1 PE=1 SV=1
evm.model.000119F.39	GO:0005524; ATP binding; Molecular Function::GO:0006810; transport; Biological Process::GO:0016021; integral to membrane; Cellular Component::GO:0016887; ATPase activity; Molecular Function::GO:0042626; ATPase activity, coupled to transmembrane movement of substances; Molecular Function::GO:0055085; transmembrane transport; Biological Process	IPR001140; ABC transporter, transmembrane domain::IPR003439; ABC transporter-like::IPR017940; ABC transporter, integral membrane type 1	ABC transporter B family member 2-like; K05658 ATP-binding cassette, subfamily B (MDR/TAP), member 1 [EC:3.6.3.44] (A)	ABC transporter B family member 2 OS=Arabidopsis thaliana GN=ABCB2 PE=1 SV=3
evm.model.000119F.40	GO:0000166; nucleotide binding; Molecular Function::GO:0005524; ATP binding; Molecular Function::GO:0006810; transport; Biological Process::GO:0016021; integral to membrane; Cellular Component::GO:0016887; ATPase activity; Molecular Function::GO:0017111; nucleoside-triphosphatase activity; Molecular Function::GO:0042626; ATPase activity, coupled to transmembrane movement of substances; Molecular …	IPR001140; ABC transporter, transmembrane domain::IPR003439; ABC transporter-like::IPR003593; AAA+ ATPase domain::IPR017940; ABC transporter, integral membrane type 1	POPTRDRAFT_757195; P-glycoprotein; K05658 ATP-binding cassette, subfamily B (MDR/TAP), member 1 [EC:3.6.3.44] (A)	ABC transporter B family member 10 OS=Arabidopsis thaliana GN=ABCB10 PE=1 SV=2
evm.model.000155F.68.1	GO:0008565; protein transporter activity; Molecular Function::GO:0009306; protein secretion; Biological Process::GO:0015031; protein transport; Biological Process::GO:0016020; membrane; Cellular Component	IPR003369; Sec-independent protein translocase protein TatA/B/E::IPR003998; Twin-arginine translocation protein TatB-like	hypothetical protein; K03116 sec-independent protein translocase protein TatA (A)	Sec-independent protein translocase protein TATB, chloroplastic OS=Pisum sativum GN=TATB PE=1 SV=1
evm.model.000056F.106	GO:0006814; sodium ion transport; Biological Process::GO:0008508; bile acid:sodium symporter activity; Molecular Function::GO:0016020; membrane; Cellular Component	IPR002657; Bile acid:sodium symporter	sodium/pyruvate cotransporter BASS2, chloroplastic-like; K03453 bile acid:Na+ symporter, BASS family (A)	Sodium/pyruvate cotransporter BASS2, chloroplastic OS=Arabidopsis thaliana GN=BASS2 PE=2 SV=1
evm.model.000018F.350	GO:0005215; transporter activity; Molecular Function::GO:0005743; mitochondrial inner membrane; Cellular Component::GO:0006810; transport; Biological Process::GO:0055085; transmembrane transport; Biological Process	IPR002067; Mitochondrial carrier protein::IPR002113; Adenine nucleotide translocator 1::IPR018108; Mitochondrial substrate/solute carrier	ADP/ATP translocator; K05863 solute carrier family 25 (mitochondrial adenine nucleotide translocator), member 4/5/6/31 (A)	ADP,ATP carrier protein, mitochondrial OS=Solanum tuberosum GN=ANT PE=2 SV=1
evm.model.000024F.90	GO:0008121; ubiquinol-cytochrome-c reductase activity; Molecular Function::GO:0009496; plastoquinol--plastocyanin reductase activity; Molecular Function::GO:0016020; membrane; Cellular Component::GO:0016491; oxidoreductase activity; Molecular Function::GO:0016679; oxidoreductase activity, acting on diphenols and related substances as donors; Molecular Function::GO:0042651; thylakoid membrane; Cel…	IPR005805; Rieske iron-sulphur protein, C-terminal::IPR014349; Rieske iron-sulphur protein::IPR014909; Cytochrome b6-f complex Fe-S subunit::IPR017941; Rieske [2Fe-2S] iron-sulphur domain	cytochrome b6-f complex iron-sulfur subunit, chloroplastic-like; K02636 cytochrome b6-f complex iron-sulfur subunit [EC:1.10.9.1] (A)	Cytochrome b6-f complex iron-sulfur subunit, chloroplastic OS=Oryza sativa subsp. japonica GN=petC PE=1 SV=1
evm.model.000029F.8	GO:0005381; iron ion transmembrane transporter activity; Molecular Function::GO:0016021; integral to membrane; Cellular Component::GO:0034755; iron ion transmembrane transport; Biological Process	IPR009716; Ferroporti-1	hypothetical protein; K14685 solute carrier family 40 (iron-regulated transporter), member 1 (A)	Solute carrier family 40 member 3, chloroplastic OS=Arabidopsis thaliana GN=IREG3 PE=1 SV=1
evm.model.000054F.89.1	GO:0006812; cation transport; Biological Process::GO:0006813; potassium ion transport; Biological Process::GO:0015299; solute:hydrogen antiporter activity; Molecular Function::GO:0016021; integral to membrane; Cellular Component::GO:0055085; transmembrane transport; Biological Process	IPR003148; Regulator of K+ conductance, N-terminal::IPR006153; Cation/H+ exchanger	peptide methionine sulfoxide reductase B3-like; K07305 peptide-methionine (R)-S-oxide reductase [EC:1.8.4.12] (A)	K(+) efflux antiporter 3, chloroplastic OS=Arabidopsis thaliana GN=KEA3 PE=2 SV=2
evm.model.000104F.32_evm.model.000104F.33	GO:0000166; nucleotide binding; Molecular Function::GO:0004812; aminoacyl-tRNA ligase activity; Molecular Function::GO:0004816; asparagine-tRNA ligase activity; Molecular Function::GO:0005524; ATP binding; Molecular Function::GO:0005737; cytoplasm; Cellular Component::GO:0006418; tRNA aminoacylation for protein translation; Biological Process::GO:0006421; asparaginyl-tRNA aminoacylation; Biologic…	IPR002312; Aspartyl/Asparaginyl-tRNA synthetase, class IIb::IPR004364; Aminoacyl-tRNA synthetase, class II (D/K/N)::IPR004522; Asparagine-tRNA ligase, class IIb::IPR006195; Aminoacyl-tRNA synthetase, class II::IPR018150; Aminoacyl-tRNA synthetase, class II (D/K/N)-like	POPTRDRAFT_1082004; hypothetical protein; K01893 asparaginyl-tRNA synthetase [EC:6.1.1.22] (A)	Asparagine--tRNA ligase, chloroplastic/mitochondrial OS=Arabidopsis thaliana GN=SYNO PE=2 SV=3
evm.model.000013F.195	GO:0003824; catalytic activity; Molecular Function::GO:0044237; cellular metabolic process; Biological Process::GO:0050662; coenzyme binding; Molecular Function	IPR001509; NAD-dependent epimerase/dehydratase	UDP-glucuronic acid decarboxylase 2-like; K08678 UDP-glucuronate decarboxylase [EC:4.1.1.35] (A)	UDP-glucuronic acid decarboxylase 4 OS=Arabidopsis thaliana GN=UXS4 PE=2 SV=1
evm.model.000071F.128	GO:0003824; catalytic activity; Molecular Function::GO:0044237; cellular metabolic process; Biological Process::GO:0050662; coenzyme binding; Molecular Function	IPR001509; NAD-dependent epimerase/dehydratase::IPR010099; Sugar nucleotide epimerase YfcH,-like putative::IPR013549; Domain of unknown function DUF1731, C-terminal	epimerase family protein SDR39U1; K07071 uncharacterized protein (A)	Epimerase family protein SDR39U1 homolog, chloroplastic OS=Arabidopsis thaliana GN=GC1 PE=2 SV=2
evm.model.000398F.2	GO:0003824; catalytic activity; Molecular Function::GO:0005975; carbohydrate metabolic process; Biological Process::GO:0016857; racemase and epimerase activity, acting on carbohydrates and derivatives; Molecular Function::GO:0044237; cellular metabolic process; Biological Process::GO:0050662; coenzyme binding; Molecular Function	IPR001509; NAD-dependent epimerase/dehydratase::IPR008089; Nucleotide sugar epimerase	UDP-glucuronate 4-epimerase 1; K08679 UDP-glucuronate 4-epimerase [EC:5.1.3.6] (A)	UDP-glucuronate 4-epimerase 1 OS=Arabidopsis thaliana GN=GAE1 PE=1 SV=1
evm.model.000067F.51	GO:0006537; glutamate biosynthetic process; Biological Process::GO:0006807; nitrogen compound metabolic process; Biological Process::GO:0008152; metabolic process; Biological Process::GO:0015930; glutamate synthase activity; Molecular Function::GO:0016491; oxidoreductase activity; Molecular Function::GO:0016638; oxidoreductase activity, acting on the CH-NH2 group of donors; Molecular Function::GO…	IPR000583; Class II glutamine amidotransferase domain::IPR002489; Glutamate synthase, alpha subunit, C-terminal::IPR002932; Glutamate synthase, central-C::IPR006982; Glutamate synthase, central-N::IPR017932; Glutamine amidotransferase type 2 domain	ferredoxin-dependent glutamate synthase, chloroplastic; K00284 glutamate synthase (ferredoxin) [EC:1.4.7.1] (A)	Ferredoxin-dependent glutamate synthase 1, chloroplastic/mitochondrial OS=Arabidopsis thaliana GN=GLU1 PE=1 SV=3
evm.model.000041F.156	GO:0004751; ribose-5-phosphate isomerase activity; Molecular Function::GO:0009052; pentose-phosphate shunt, non-oxidative branch; Biological Process	IPR004788; Ribose 5-phosphate isomerase, type A	hypothetical protein; K01807 ribose 5-phosphate isomerase A [EC:5.3.1.6] (A)	Probable ribose-5-phosphate isomerase 3, chloroplastic OS=Arabidopsis thaliana GN=RPI3 PE=1 SV=1
evm.model.000041F.93	GO:0001522; pseudouridine synthesis; Biological Process::GO:0003723; RNA binding; Molecular Function::GO:0009451; RNA modification; Biological Process::GO:0009982; pseudouridine synthase activity; Molecular Function	IPR002942; RNA-binding S4 domain::IPR006145; Pseudouridine synthase, RsuA/RluB/C/D/E/F	hypothetical protein; K06182 23S rRNA pseudouridine2604 synthase [EC:5.4.99.21] (A)	Ribosomal large subunit pseudouridine synthase B OS=Bacillus subtilis (strain 168) GN=rluB PE=1 SV=2
evm.model.000057F.83	GO:0000287; magnesium ion binding; Molecular Function::GO:0004427; inorganic diphosphatase activity; Molecular Function::GO:0005737; cytoplasm; Cellular Component::GO:0006796; phosphate-containing compound metabolic process; Biological Process	IPR008162; Inorganic pyrophosphatase	soluble inorganic pyrophosphatase 6, chloroplastic-like; K01507 inorganic pyrophosphatase [EC:3.6.1.1] (A)	Soluble inorganic pyrophosphatase 6, chloroplastic OS=Arabidopsis thaliana GN=PPA6 PE=1 SV=1
evm.model.000028F.36	GO:0006629; lipid metabolic process; Biological Process::GO:0016788; hydrolase activity, acting on ester bonds; Molecular Function	IPR001087; Lipase, GDSL	hypothetical protein; K00679 phospholipid:diacylglycerol acyltransferase [EC:2.3.1.158] (A)	GDSL esterase/lipase EXL1 OS=Arabidopsis thaliana GN=EXL1 PE=2 SV=1
evm.model.000082F.15	GO:0004190; aspartic-type endopeptidase activity; Molecular Function::GO:0006508; proteolysis; Biological Process::GO:0006629; lipid metabolic process; Biological Process	IPR001461; Peptidase A1::IPR007856; Saposin-like type B, 1::IPR008138; Saposin-like type B, 2::IPR008139; Saposin B	aspartic proteinase-like; K08245 phytepsin [EC:3.4.23.40] (A)	Aspartic proteinase A1 OS=Arabidopsis thaliana GN=APA1 PE=1 SV=1
evm.model.000015F.384	GO:0016620; oxidoreductase activity, acting on the aldehyde or oxo group of donors, NAD or NADP as acceptor; Molecular Function::GO:0055114; oxidation-reduction process; Biological Process	IPR003823; Domain of unknown function CP12::IPR020828; Glyceraldehyde 3-phosphate dehydrogenase, NAD(P) binding domain::IPR020829; Glyceraldehyde 3-phosphate dehydrogenase, catalytic domain::IPR020831; Glyceraldehyde/Erythrose phosphate dehydrogenase family	glyceraldehyde-3-phosphate dehydrogenase B, chloroplastic; K05298 glyceraldehyde-3-phosphate dehydrogenase (NADP+) (phosphorylating) [EC:1.2.1.13] (A)	Glyceraldehyde-3-phosphate dehydrogenase B, chloroplastic OS=Pisum sativum GN=GAPB PE=2 SV=2
evm.model.000015F.463	GO:0008937; ferredoxin-NAD(P) reductase activity; Molecular Function::GO:0055114; oxidation-reduction process; Biological Process	IPR004209; Ferredoxin thioredoxin reductase beta subunit, domain	ferredoxin-thioredoxin reductase catalytic chain, chloroplastic; K17892 ferredoxin-thioredoxin reductase catalytic chain [EC:1.8.7.2] (A)	Ferredoxin-thioredoxin reductase catalytic chain, chloroplastic OS=Arabidopsis thaliana GN=FTRC PE=2 SV=1
evm.model.000016F.13	GO:0016491; oxidoreductase activity; Molecular Function::GO:0016706; oxidoreductase activity, acting on paired donors, with incorporation or reduction of molecular oxygen, 2-oxoglutarate as one donor, and incorporation of one atom each of oxygen into both donors; Molecular Function::GO:0055114; oxidation-reduction process; Biological Process	IPR005123; Oxoglutarate/iron-dependent dioxygenase::IPR026992; Non-haem dioxygenase N-terminal domain	ACO1, EFE, PM-ACO1, PmACO; 1-aminocyclopropane-1-carboxylate oxidase (EC:1.14.17.4); K05933 aminocyclopropanecarboxylate oxidase [EC:1.14.17.4] (A)	1-aminocyclopropane-1-carboxylate oxidase OS=Prunus mume GN=ACO1 PE=2 SV=1
evm.model.000018F.208	GO:0016491; oxidoreductase activity; Molecular Function::GO:0055114; oxidation-reduction process; Biological Process	IPR001613; Flavin amine oxidase::IPR002937; Amine oxidase	probable polyamine oxidase 4; K17839 polyamine oxidase [EC:1.5.3.17 1.5.3.-] (A)	Probable polyamine oxidase 4 OS=Arabidopsis thaliana GN=PAO4 PE=1 SV=1
evm.model.000023F.270	GO:0016491; oxidoreductase activity; Molecular Function::GO:0055114; oxidation-reduction process; Biological Process	IPR013027; FAD-dependent pyridine nucleotide-disulphide oxidoreductase::IPR023753; Pyridine nucleotide-disulphide oxidoreductase, FAD/NAD(P)-binding domain	probable monodehydroascorbate reductase, cytoplasmic isoform 2; K08232 monodehydroascorbate reductase (NADH) [EC:1.6.5.4] (A)	Probable monodehydroascorbate reductase, cytoplasmic isoform 2 OS=Arabidopsis thaliana GN=At3g27820 PE=2 SV=1
evm.model.000025F.153	GO:0009916; alternative oxidase activity; Molecular Function::GO:0055114; oxidation-reduction process; Biological Process	IPR002680; Alternative oxidase	Alternative oxidase 4, chloroplast precursor, putative; K17893 ubiquinol oxidase [EC:1.10.3.11] (A)	Ubiquinol oxidase 4, chloroplastic/chromoplastic OS=Arabidopsis thaliana GN=AOX4 PE=1 SV=2
evm.model.000028F.185	GO:0016655; oxidoreductase activity, acting on NAD(P)H, quinone or similar compound as acceptor; Molecular Function::GO:0055114; oxidation-reduction process; Biological Process	IPR018922; NAD(P)H-quinone oxidoreductase subunit M	NA	NAD(P)H-quinone oxidoreductase subunit M, chloroplastic OS=Vitis vinifera GN=ndhM PE=2 SV=1
evm.model.000028F.87	GO:0005506; iron ion binding; Molecular Function::GO:0009055; electron carrier activity; Molecular Function::GO:0016705; oxidoreductase activity, acting on paired donors, with incorporation or reduction of molecular oxygen; Molecular Function::GO:0020037; heme binding; Molecular Function::GO:0055114; oxidation-reduction process; Biological Process	IPR001128; Cytochrome P450::IPR002401; Cytochrome P450, E-class, group I	flavonoid 3'-monooxygenase-like; K00512 steroid 17alpha-monooxygenase / 17alpha-hydroxyprogesterone aldolase [EC:1.14.14.19 4.1.2.30] (A)	Flavonoid 3',5'-hydroxylase 1 OS=Petunia hybrida GN=CYP75A1 PE=2 SV=1
evm.model.000029F.12	GO:0009507; chloroplast; Cellular Component::GO:0046422; violaxanthin de-epoxidase activity; Molecular Function::GO:0055114; oxidation-reduction process; Biological Process	IPR010788; Violaxanthin de-epoxidase	hypothetical protein; K09839 violaxanthin de-epoxidase [EC:1.23.5.1] (A)	Violaxanthin de-epoxidase, chloroplastic OS=Spinacia oleracea GN=VDE1 PE=1 SV=2
evm.model.000040F.194	GO:0005506; iron ion binding; Molecular Function::GO:0009055; electron carrier activity; Molecular Function::GO:0016705; oxidoreductase activity, acting on paired donors, with incorporation or reduction of molecular oxygen; Molecular Function::GO:0020037; heme binding; Molecular Function::GO:0055114; oxidation-reduction process; Biological Process	IPR001128; Cytochrome P450::IPR002401; Cytochrome P450, E-class, group I	cytokinin hydroxylase-like; K07426 cytochrome P450, family 4, subfamily B, polypeptide 1 [EC:1.14.14.1] (A)	Cytochrome P450 714A1 OS=Arabidopsis thaliana GN=CYP714A1 PE=2 SV=1
evm.model.000042F.185	GO:0004470; malic enzyme activity; Molecular Function::GO:0006108; malate metabolic process; Biological Process::GO:0016616; oxidoreductase activity, acting on the CH-OH group of donors, NAD or NADP as acceptor; Molecular Function::GO:0016619; malate dehydrogenase (oxaloacetate-decarboxylating) activity; Molecular Function::GO:0051287; NAD binding; Molecular Function::GO:0055114; oxidation-reduct…	IPR001891; Malic oxidoreductase::IPR012301; Malic enzyme, N-terminal::IPR012302; Malic enzyme, NAD-binding	NADP-malic enzyme 4; K00029 malate dehydrogenase (oxaloacetate-decarboxylating)(NADP+) [EC:1.1.1.40] (A)	NADP-dependent malic enzyme, chloroplastic OS=Flaveria pringlei GN=MODA PE=2 SV=1
evm.model.000046F.53.1	GO:0016491; oxidoreductase activity; Molecular Function::GO:0055114; oxidation-reduction process; Biological Process	IPR001395; Aldo/keto reductase::IPR020471; Aldo/keto reductase subgroup::IPR023210; NADP-dependent oxidoreductase domain	homeobox-leucine zipper protein HDG11-like; K09338 homeobox-leucine zipper protein (A)	Protein tas OS=Shigella flexneri GN=tas PE=3 SV=1
evm.model.000050F.132	GO:0005506; iron ion binding; Molecular Function::GO:0009055; electron carrier activity; Molecular Function::GO:0016705; oxidoreductase activity, acting on paired donors, with incorporation or reduction of molecular oxygen; Molecular Function::GO:0020037; heme binding; Molecular Function::GO:0055114; oxidation-reduction process; Biological Process	IPR001128; Cytochrome P450::IPR002401; Cytochrome P450, E-class, group I	licodione synthase-like; K07408 cytochrome P450, family 1, subfamily A, polypeptide 1 [EC:1.14.14.1] (A)	Licodione synthase OS=Glycyrrhiza echinata GN=CYP93B1 PE=1 SV=2
evm.model.000051F.174	GO:0019288; isopentenyl diphosphate biosynthetic process, mevalonate-independent pathway; Biological Process::GO:0055114; oxidation-reduction process; Biological Process	IPR003451; LytB protein	4-hydroxy-3-methylbut-2-enyl diphosphate reductase, chloroplastic; K03527 4-hydroxy-3-methylbut-2-en-1-yl diphosphate reductase [EC:1.17.7.4] (A)	4-hydroxy-3-methylbut-2-enyl diphosphate reductase, chloroplastic OS=Arabidopsis thaliana GN=ISPH PE=2 SV=1
evm.model.000061F.1	GO:0016491; oxidoreductase activity; Molecular Function::GO:0045454; cell redox homeostasis; Biological Process::GO:0055114; oxidation-reduction process; Biological Process	IPR000103; Pyridine nucleotide-disulphide oxidoreductase, class-II::IPR012336; Thioredoxin-like fold::IPR013027; FAD-dependent pyridine nucleotide-disulphide oxidoreductase::IPR013766; Thioredoxin domain::IPR023753; Pyridine nucleotide-disulphide oxidoreductase, FAD/NAD(P)-binding domain	NADPH-dependent thioredoxin reductase 3; K00384 thioredoxin reductase (NADPH) [EC:1.8.1.9] (A)	NADPH-dependent thioredoxin reductase 3 OS=Arabidopsis thaliana GN=NTRC PE=1 SV=2
evm.model.000070F.130	GO:0005506; iron ion binding; Molecular Function::GO:0009055; electron carrier activity; Molecular Function::GO:0016705; oxidoreductase activity, acting on paired donors, with incorporation or reduction of molecular oxygen; Molecular Function::GO:0020037; heme binding; Molecular Function::GO:0055114; oxidation-reduction process; Biological Process	IPR001128; Cytochrome P450::IPR002401; Cytochrome P450, E-class, group I	GFH2; ripening-related P-450 enzyme-like; K00512 steroid 17alpha-monooxygenase / 17alpha-hydroxyprogesterone aldolase [EC:1.14.14.19 4.1.2.30] (A)	Geraniol 8-hydroxylase OS=Catharanthus roseus GN=CYP76B6 PE=1 SV=1
evm.model.000070F.31	GO:0016491; oxidoreductase activity; Molecular Function::GO:0046872; metal ion binding; Molecular Function::GO:0055114; oxidation-reduction process; Biological Process	IPR003251; Rubrerythrin	Magnesium-protoporphyrin IX monomethyl ester [oxidative] cyclase, chloroplast precursor, putative (EC:1.14.13.81); K04035 magnesium-protoporphyrin IX monomethyl ester (oxidative) cyclase [EC:1.14.13.81] (A)	Magnesium-protoporphyrin IX monomethyl ester [oxidative] cyclase, chloroplastic OS=Gossypium hirsutum GN=CRD1 PE=2 SV=2
evm.model.000081F.149	GO:0005506; iron ion binding; Molecular Function::GO:0009055; electron carrier activity; Molecular Function::GO:0016705; oxidoreductase activity, acting on paired donors, with incorporation or reduction of molecular oxygen; Molecular Function::GO:0020037; heme binding; Molecular Function::GO:0055114; oxidation-reduction process; Biological Process	IPR001128; Cytochrome P450::IPR002401; Cytochrome P450, E-class, group I	carotene epsilon-monooxygenase, chloroplastic; K09837 carotene epsilon-monooxygenase [EC:1.14.99.45] (A)	Carotene epsilon-monooxygenase, chloroplastic OS=Arabidopsis thaliana GN=CYP97C1 PE=1 SV=1
evm.model.000089F.184	GO:0005506; iron ion binding; Molecular Function::GO:0009055; electron carrier activity; Molecular Function::GO:0016705; oxidoreductase activity, acting on paired donors, with incorporation or reduction of molecular oxygen; Molecular Function::GO:0020037; heme binding; Molecular Function::GO:0055114; oxidation-reduction process; Biological Process	IPR001128; Cytochrome P450::IPR002401; Cytochrome P450, E-class, group I	hypothetical protein; K00512 steroid 17alpha-monooxygenase / 17alpha-hydroxyprogesterone aldolase [EC:1.14.14.19 4.1.2.30] (A)	Flavonoid 3',5'-hydroxylase 1 OS=Petunia hybrida GN=CYP75A1 PE=2 SV=1
evm.model.000095F.105	GO:0010181; FMN binding; Molecular Function::GO:0016491; oxidoreductase activity; Molecular Function::GO:0055114; oxidation-reduction process; Biological Process	IPR000262; FMN-dependent dehydrogenase::IPR012133; Alpha-hydroxy acid dehydrogenase, FMN-dependent	hypothetical protein; K11517 (S)-2-hydroxy-acid oxidase [EC:1.1.3.15] (A)	Peroxisomal (S)-2-hydroxy-acid oxidase GLO1 OS=Arabidopsis thaliana GN=GLO1 PE=1 SV=1
evm.model.000096F.21	GO:0005506; iron ion binding; Molecular Function::GO:0009055; electron carrier activity; Molecular Function::GO:0016705; oxidoreductase activity, acting on paired donors, with incorporation or reduction of molecular oxygen; Molecular Function::GO:0020037; heme binding; Molecular Function::GO:0055114; oxidation-reduction process; Biological Process	IPR001128; Cytochrome P450::IPR002401; Cytochrome P450, E-class, group I	cytochrome P450, putative (EC:1.14.14.1); K15747 beta-ring hydroxylase [EC:1.14.-.-] (A)	Protein LUTEIN DEFICIENT 5, chloroplastic OS=Arabidopsis thaliana GN=CYP97A3 PE=1 SV=1
evm.model.000106F.73	GO:0005506; iron ion binding; Molecular Function::GO:0009055; electron carrier activity; Molecular Function::GO:0016705; oxidoreductase activity, acting on paired donors, with incorporation or reduction of molecular oxygen; Molecular Function::GO:0020037; heme binding; Molecular Function::GO:0055114; oxidation-reduction process; Biological Process	IPR001128; Cytochrome P450::IPR002401; Cytochrome P450, E-class, group I	ferruginol synthase-like; K00512 steroid 17alpha-monooxygenase / 17alpha-hydroxyprogesterone aldolase [EC:1.14.14.19 4.1.2.30] (A)	Flavonoid 3',5'-hydroxylase OS=Solanum melongena GN=CYP75A2 PE=2 SV=1
evm.model.000107F.47	GO:0016620; oxidoreductase activity, acting on the aldehyde or oxo group of donors, NAD or NADP as acceptor; Molecular Function::GO:0055114; oxidation-reduction process; Biological Process	IPR020828; Glyceraldehyde 3-phosphate dehydrogenase, NAD(P) binding domain::IPR020829; Glyceraldehyde 3-phosphate dehydrogenase, catalytic domain::IPR020831; Glyceraldehyde/Erythrose phosphate dehydrogenase family	GAPDH; glyceraldehyde-3-phosphate dehydrogenase (EC:1.2.1.12); K05298 glyceraldehyde-3-phosphate dehydrogenase (NADP+) (phosphorylating) [EC:1.2.1.13] (A)	Glyceraldehyde-3-phosphate dehydrogenase GAPA2, chloroplastic OS=Arabidopsis thaliana GN=GAPA2 PE=2 SV=1
evm.model.000110F.63	GO:0008937; ferredoxin-NAD(P) reductase activity; Molecular Function::GO:0055114; oxidation-reduction process; Biological Process	IPR004209; Ferredoxin thioredoxin reductase beta subunit, domain	ferredoxin-thioredoxin reductase catalytic chain, chloroplastic; K17892 ferredoxin-thioredoxin reductase catalytic chain [EC:1.8.7.2] (A)	Ferredoxin-thioredoxin reductase catalytic chain, chloroplastic OS=Glycine max GN=FTRC PE=2 SV=1
evm.model.000122F.53	GO:0016491; oxidoreductase activity; Molecular Function::GO:0016706; oxidoreductase activity, acting on paired donors, with incorporation or reduction of molecular oxygen, 2-oxoglutarate as one donor, and incorporation of one atom each of oxygen into both donors; Molecular Function::GO:0055114; oxidation-reduction process; Biological Process	IPR005123; Oxoglutarate/iron-dependent dioxygenase::IPR026992; Non-haem dioxygenase N-terminal domain	2-oxoglutarate-iron(II)-dependent oxygenase; K06892 feruloyl-CoA ortho-hydroxylase [EC:1.14.11.-] (A)	Probable 2-oxoglutarate/Fe(II)-dependent dioxygenase OS=Papaver somniferum GN=DIOX2 PE=2 SV=1
evm.model.000126F.104	GO:0016114; terpenoid biosynthetic process; Biological Process::GO:0046429; 4-hydroxy-3-methylbut-2-en-1-yl diphosphate synthase activity; Molecular Function::GO:0055114; oxidation-reduction process; Biological Process	IPR004588; 4-hydroxy-3-methylbut-2-en-1-yl diphosphate synthase, bacterial-type	4-hydroxy-3-methylbut-2-en-1-yl diphosphate synthase (ferredoxin), chloroplastic; K03526 (E)-4-hydroxy-3-methylbut-2-enyl-diphosphate synthase [EC:1.17.7.1 1.17.7.3] (A)	4-hydroxy-3-methylbut-2-en-1-yl diphosphate synthase (ferredoxin), chloroplastic OS=Arabidopsis thaliana GN=ISPG PE=1 SV=1
evm.model.000135F.8	GO:0008152; metabolic process; Biological Process::GO:0016491; oxidoreductase activity; Molecular Function::GO:0055114; oxidation-reduction process; Biological Process	IPR015590; Aldehyde dehydrogenase domain	NADP-dependent glyceraldehyde-3-phosphate dehydrogenase; K00131 glyceraldehyde-3-phosphate dehydrogenase (NADP+) [EC:1.2.1.9] (A)	NADP-dependent glyceraldehyde-3-phosphate dehydrogenase OS=Nicotiana plumbaginifolia GN=GAPN PE=2 SV=1
evm.model.000020F.218	GO:0005960; glycine cleavage complex; Cellular Component::GO:0006546; glycine catabolic process; Biological Process	IPR002930; Glycine cleavage H-protein	glycine cleavage system H protein, mitochondrial; K02437 glycine cleavage system H protein (A)	Glycine cleavage system H protein, mitochondrial OS=Flaveria anomala GN=GDCSH PE=2 SV=1
evm.model.000148F.53	GO:0004107; chorismate synthase activity; Molecular Function::GO:0009073; aromatic amino acid family biosynthetic process; Biological Process	IPR000453; Chorismate synthase	POPTRDRAFT_724971; chorismate synthase family protein; K01736 chorismate synthase [EC:4.2.3.5] (A)	Chorismate synthase 1, chloroplastic OS=Solanum lycopersicum GN=CS1 PE=2 SV=1
evm.model.000095F.123	GO:0003697; single-stranded DNA binding; Molecular Function::GO:0006260; DNA replication; Biological Process	IPR000424; Primosome PriB/single-strand DNA-binding::IPR011344; Single-strand DNA-binding	hypothetical protein; K01810 glucose-6-phosphate isomerase [EC:5.3.1.9] (A)	Protein OSB1, mitochondrial OS=Arabidopsis thaliana GN=OSB1 PE=1 SV=1
evm.model.000025F.90	GO:0000166; nucleotide binding; Molecular Function::GO:0004812; aminoacyl-tRNA ligase activity; Molecular Function::GO:0004827; proline-tRNA ligase activity; Molecular Function::GO:0005524; ATP binding; Molecular Function::GO:0005737; cytoplasm; Cellular Component::GO:0006418; tRNA aminoacylation for protein translation; Biological Process::GO:0006433; prolyl-tRNA aminoacylation; Biological Proce…	IPR002314; Aminoacyl-tRNA synthetase, class II (G/ H/ P/ S), conserved domain::IPR002316; Proline-tRNA ligase, class IIa::IPR004154; Anticodon-binding::IPR004499; Proline-tRNA ligase, class IIa, archaeal-type::IPR006195; Aminoacyl-tRNA synthetase, class II::IPR016061; Proline-tRNA ligase, class II, C-terminal	prolyl-tRNA synthetase, putative (EC:6.1.1.15); K01881 prolyl-tRNA synthetase [EC:6.1.1.15] (A)	Proline--tRNA ligase, chloroplastic/mitochondrial OS=Arabidopsis thaliana GN=OVA6 PE=2 SV=1
evm.model.000012F.479	GO:0004553; hydrolase activity, hydrolyzing O-glycosyl compounds; Molecular Function::GO:0005618; cell wall; Cellular Component::GO:0005975; carbohydrate metabolic process; Biological Process::GO:0006073; cellular glucan metabolic process; Biological Process::GO:0016762; xyloglucan:xyloglucosyl transferase activity; Molecular Function::GO:0048046; apoplast; Cellular Component	IPR000757; Glycoside hydrolase, family 16::IPR008264; Beta-glucanase::IPR010713; Xyloglucan endo-transglycosylase, C-terminal	probable xyloglucan endotransglucosylase/hydrolase protein 6; K08235 xyloglucan:xyloglucosyl transferase [EC:2.4.1.207] (A)	Probable xyloglucan endotransglucosylase/hydrolase protein 7 OS=Arabidopsis thaliana GN=XTH7 PE=2 SV=2
evm.model.000131F.6	GO:0004055; argininosuccinate synthase activity; Molecular Function::GO:0005524; ATP binding; Molecular Function::GO:0006526; arginine biosynthetic process; Biological Process	IPR001518; Argininosuccinate synthase	Arginosuccinate synthase family isoform 1; K01940 argininosuccinate synthase [EC:6.3.4.5] (A)	Argininosuccinate synthase, chloroplastic OS=Arabidopsis thaliana GN=At4g24830 PE=2 SV=3
evm.model.000015F.13	GO:0004325; ferrochelatase activity; Molecular Function::GO:0006783; heme biosynthetic process; Biological Process	IPR001015; Ferrochelatase	ferrochelatase-2, chloroplastic-like; K01772 ferrochelatase [EC:4.99.1.1] (A)	Ferrochelatase-2, chloroplastic OS=Oryza sativa subsp. indica GN=HEMH PE=2 SV=2
evm.model.000025F.94	GO:0003676; nucleic acid binding; Molecular Function::GO:0003677; DNA binding; Molecular Function::GO:0005634; nucleus; Cellular Component::GO:0006352; DNA-dependent transcription, initiation; Biological Process::GO:0008270; zinc ion binding; Molecular Function::GO:0016570; histone modification; Biological Process	IPR001878; Zinc finger, CCHC-type::IPR004343; Plus-3::IPR018144; Plus-3 domain, subgroup	40S ribosomal protein S15-4-like; K02958 small subunit ribosomal protein S15e (A)	NA
evm.model.000043F.119	GO:0006662; glycerol ether metabolic process; Biological Process::GO:0009055; electron carrier activity; Molecular Function::GO:0015035; protein disulfide oxidoreductase activity; Molecular Function::GO:0045454; cell redox homeostasis; Biological Process	IPR005746; Thioredoxin::IPR012336; Thioredoxin-like fold::IPR013766; Thioredoxin domain	hypothetical protein; K03671 thioredoxin 1 (A)	Thioredoxin-like 2, chloroplastic OS=Oryza sativa subsp. japonica GN=Os05g0200100 PE=2 SV=1
evm.model.000138F.62	GO:0006662; glycerol ether metabolic process; Biological Process::GO:0009055; electron carrier activity; Molecular Function::GO:0015035; protein disulfide oxidoreductase activity; Molecular Function::GO:0045454; cell redox homeostasis; Biological Process	IPR005746; Thioredoxin::IPR012336; Thioredoxin-like fold::IPR013766; Thioredoxin domain	GJ13693 gene product from transcript GJ13693-RA; K03671 thioredoxin 1 (A)	Thioredoxin-like protein CITRX, chloroplastic OS=Solanum tuberosum GN=CITRX PE=3 SV=1
evm.model.000015F.116	GO:0003824; catalytic activity; Molecular Function::GO:0008152; metabolic process; Biological Process	IPR005475; Transketolase-like, pyrimidine-binding domain::IPR005476; Transketolase, C-terminal	transketolase, chloroplastic; K00615 transketolase [EC:2.2.1.1] (A)	Transketolase, chloroplastic OS=Zea mays PE=1 SV=1
evm.model.000020F.83	GO:0003824; catalytic activity; Molecular Function::GO:0008152; metabolic process; Biological Process	IPR000873; AMP-dependent synthetase/ligase::IPR025110; AMP-binding enzyme C-terminal domain	Acyl:coa ligase; K01904 4-coumarate--CoA ligase [EC:6.2.1.12] (A)	4-coumarate--CoA ligase-like 6 OS=Arabidopsis thaliana GN=4CLL6 PE=2 SV=2
evm.model.000023F.154	GO:0008152; metabolic process; Biological Process::GO:0016746; transferase activity, transferring acyl groups; Molecular Function	IPR002123; Phospholipid/glycerol acyltransferase	hypothetical protein; K13508 glycerol-3-phosphate acyltransferase [EC:2.3.1.15] (A)	Glycerol-3-phosphate 2-O-acyltransferase 6 OS=Arabidopsis thaliana GN=GPAT6 PE=1 SV=1
evm.model.000028F.355	GO:0005524; ATP binding; Molecular Function::GO:0005975; carbohydrate metabolic process; Biological Process::GO:0008152; metabolic process; Biological Process::GO:0008974; phosphoribulokinase activity; Molecular Function::GO:0016301; kinase activity; Molecular Function	IPR006082; Phosphoribulokinase::IPR006083; Phosphoribulokinase/uridine kinase	POPTRDRAFT_712554; Phosphoribulokinase family protein; K00855 phosphoribulokinase [EC:2.7.1.19] (A)	Phosphoribulokinase, chloroplastic OS=Mesembryanthemum crystallinum PE=2 SV=1
evm.model.000030F.84	GO:0008152; metabolic process; Biological Process::GO:0008168; methyltransferase activity; Molecular Function	IPR013216; Methyltransferase type 11	non-transporter ABC protein (ISS); K06185 ATP-binding cassette, subfamily F, member 2 (A)	Uncharacterized methyltransferase At2g41040, chloroplastic OS=Arabidopsis thaliana GN=At2g41040 PE=2 SV=1
evm.model.000033F.215	GO:0008152; metabolic process; Biological Process::GO:0016746; transferase activity, transferring acyl groups; Molecular Function	IPR002123; Phospholipid/glycerol acyltransferase	hypothetical protein; K00630 glycerol-3-phosphate O-acyltransferase [EC:2.3.1.15] (A)	Glycerol-3-phosphate acyltransferase, chloroplastic OS=Cucumis sativus PE=2 SV=1
evm.model.000044F.273	GO:0008152; metabolic process; Biological Process::GO:0016491; oxidoreductase activity; Molecular Function	IPR002198; Short-chain dehydrogenase/reductase SDR::IPR002347; Glucose/ribitol dehydrogenase	short-chain dehydrogenase, putative (EC:1.3.1.33); K11153 retinol dehydrogenase 12 [EC:1.1.1.300] (A)	Short-chain dehydrogenase TIC 32, chloroplastic OS=Pisum sativum GN=TIC32 PE=1 SV=1
evm.model.000054F.59	GO:0008152; metabolic process; Biological Process::GO:0016758; transferase activity, transferring hexosyl groups; Molecular Function	IPR002213; UDP-glucuronosyl/UDP-glucosyltransferase	UDP-glycosyltransferase 73C1-like; K13496 UDP-glucosyl transferase 73C [EC:2.4.1.-] (A)	UDP-glycosyltransferase 89B1 OS=Arabidopsis thaliana GN=UGT89B1 PE=2 SV=2
evm.model.000055F.16	GO:0008152; metabolic process; Biological Process::GO:0016746; transferase activity, transferring acyl groups; Molecular Function	IPR002123; Phospholipid/glycerol acyltransferase	hypothetical protein; K13508 glycerol-3-phosphate acyltransferase [EC:2.3.1.15] (A)	Glycerol-3-phosphate 2-O-acyltransferase 6 OS=Arabidopsis thaliana GN=GPAT6 PE=1 SV=1
evm.model.000059F.100	GO:0008152; metabolic process; Biological Process	IPR000192; Aminotransferase, class V/Cysteine desulfurase	serine--glyoxylate aminotransferase; K00830 alanine-glyoxylate transaminase / serine-glyoxylate transaminase / serine-pyruvate transaminase [EC:2.6.1.44 2.6.1.45 2.6.1.51] (A)	Serine--glyoxylate aminotransferase OS=Arabidopsis thaliana GN=AGT1 PE=1 SV=2
evm.model.000094F.66.1	GO:0000287; magnesium ion binding; Molecular Function::GO:0008152; metabolic process; Biological Process::GO:0010333; terpene synthase activity; Molecular Function::GO:0016829; lyase activity; Molecular Function	IPR001906; Terpene synthase, N-terminal domain::IPR005630; Terpene synthase, metal-binding domain	(-)-a-terpineol synthase (EC:4.2.3.111); K18108 (-)-alpha-terpineol synthase [EC:4.2.3.111] (A)	(-)-alpha-terpineol synthase OS=Vitis vinifera PE=1 SV=1
evm.model.000100F.20	GO:0003824; catalytic activity; Molecular Function::GO:0008152; metabolic process; Biological Process	IPR000868; Isochorismatase-like	NA	Nicotinamidase 1 OS=Arabidopsis thaliana GN=NIC1 PE=1 SV=1
evm.model.000112F.86	GO:0008152; metabolic process; Biological Process::GO:0016597; amino acid binding; Molecular Function	IPR002912; ACT domain	glycogen phosphorylase 1-like; K00688 starch phosphorylase [EC:2.4.1.1] (A)	ACT domain-containing protein ACR4 OS=Arabidopsis thaliana GN=ACR4 PE=2 SV=1
evm.model.000112F.87	GO:0008152; metabolic process; Biological Process::GO:0016597; amino acid binding; Molecular Function	IPR002912; ACT domain	GTP-binding protein At2g22870-like; K03978 GTP-binding protein (A)	ACT domain-containing protein ACR4 OS=Arabidopsis thaliana GN=ACR4 PE=2 SV=1
evm.model.000116F.72	GO:0006364; rRNA processing; Biological Process::GO:0008152; metabolic process; Biological Process::GO:0016779; nucleotidyltransferase activity; Molecular Function	IPR002618; UTP--glucose-1-phosphate uridylyltransferase::IPR002676; RimM protein::IPR027275; PRC-barrel domain	hypothetical protein; K00972 UDP-N-acetylglucosamine/UDP-N-acetylgalactosamine diphosphorylase [EC:2.7.7.23 2.7.7.83] (A)	Ribosome maturation factor RimM OS=Synechococcus sp. (strain WH7803) GN=rimM PE=3 SV=1
evm.model.000123F.63	GO:0008152; metabolic process; Biological Process::GO:0008168; methyltransferase activity; Molecular Function	IPR013216; Methyltransferase type 11	hypothetical protein; K12502 MPBQ/MSBQ methyltransferase [EC:2.1.1.295] (A)	2-methyl-6-phytyl-1,4-hydroquinone methyltransferase, chloroplastic OS=Spinacia oleracea PE=1 SV=1
evm.model.000145F.2_evm.model.000145F.3	GO:0003824; catalytic activity; Molecular Function::GO:0008152; metabolic process; Biological Process	IPR000873; AMP-dependent synthetase/ligase::IPR025110; AMP-binding enzyme C-terminal domain	2-succinylbenzoate--CoA ligase, chloroplastic/peroxisomal; K14760 acyl-activating enzyme 14 [EC:6.2.1.26] (A)	2-succinylbenzoate--CoA ligase, chloroplastic/peroxisomal OS=Arabidopsis thaliana GN=AAE14 PE=1 SV=1
evm.model.000209F.20	GO:0008152; metabolic process; Biological Process	IPR000192; Aminotransferase, class V/Cysteine desulfurase	Chloroplastic NIFS-like cysteine desulfurase isoform 1; K11717 cysteine desulfurase / selenocysteine lyase [EC:2.8.1.7 4.4.1.16] (A)	Cysteine desulfurase 1, chloroplastic OS=Arabidopsis thaliana GN=NFS2 PE=1 SV=1
evm.model.000055F.159	GO:0004747; ribokinase activity; Molecular Function::GO:0006014; D-ribose metabolic process; Biological Process	IPR002139; Ribokinase::IPR011611; Carbohydrate kinase PfkB	hypothetical protein; K00856 adenosine kinase [EC:2.7.1.20] (A)	Uncharacterized sugar kinase slr0537 OS=Synechocystis sp. (strain PCC 6803 / Kazusa) GN=slr0537 PE=3 SV=1
evm.model.000014F.108	GO:0009058; biosynthetic process; Biological Process::GO:0016779; nucleotidyltransferase activity; Molecular Function	IPR005835; Nucleotidyl transferase	glucose-1-phosphate adenylyltransferase small subunit 2, chloroplastic; K00975 glucose-1-phosphate adenylyltransferase [EC:2.7.7.27] (A)	Glucose-1-phosphate adenylyltransferase small subunit 2, chloroplastic OS=Vicia faba GN=AGPP PE=2 SV=1
evm.model.000039F.256	GO:0003824; catalytic activity; Molecular Function::GO:0009451; RNA modification; Biological Process::GO:0051536; iron-sulfur cluster binding; Molecular Function::GO:0051539; 4 iron, 4 sulfur cluster binding; Molecular Function	IPR002792; TRAM domain::IPR006638; Elongator protein 3/MiaB/NifB::IPR007197; Radical SAM::IPR013848; Methylthiotransferase, N-terminal::IPR023970; Methylthiotransferase/radical SAM-type protein	hypothetical protein; K14441 ribosomal protein S12 methylthiotransferase [EC:2.8.4.4] (A)	CDK5RAP1-like protein OS=Oryza sativa subsp. japonica GN=Os11g0592800 PE=2 SV=1
evm.model.000015F.172	GO:0003723; RNA binding; Molecular Function::GO:0004525; ribonuclease III activity; Molecular Function::GO:0006396; RNA processing; Biological Process::GO:0016075; rRNA catabolic process; Biological Process	IPR000999; Ribonuclease III domain::IPR011907; Ribonuclease III	hypothetical protein; K11592 endoribonuclease Dicer [EC:3.1.26.-] (A)	Ribonuclease 3 OS=Geobacillus kaustophilus (strain HTA426) GN=rnc PE=3 SV=1
evm.model.000018F.210	GO:0003723; RNA binding; Molecular Function::GO:0006396; RNA processing; Biological Process::GO:0016779; nucleotidyltransferase activity; Molecular Function	IPR002646; Poly A polymerase, head domain	hypothetical protein; K00974 tRNA nucleotidyltransferase (CCA-adding enzyme) [EC:2.7.7.72 3.1.3.- 3.1.4.-] (A)	Poly(A) polymerase I OS=Haemophilus influenzae (strain ATCC 51907 / DSM 11121 / KW20 / Rd) GN=pcnB PE=3 SV=1
evm.model.000019F.297	GO:0003723; RNA binding; Molecular Function::GO:0004525; ribonuclease III activity; Molecular Function::GO:0006396; RNA processing; Biological Process::GO:0016075; rRNA catabolic process; Biological Process	IPR000999; Ribonuclease III domain::IPR011907; Ribonuclease III	PADG_05567; hypothetical protein; K11592 endoribonuclease Dicer [EC:3.1.26.-] (A)	Ribonuclease 3 OS=Geobacillus kaustophilus (strain HTA426) GN=rnc PE=3 SV=1
evm.model.000018F.371	GO:0004553; hydrolase activity, hydrolyzing O-glycosyl compounds; Molecular Function::GO:0005975; carbohydrate metabolic process; Biological Process	IPR000490; Glycoside hydrolase, family 17	hypothetical protein; K19891 glucan endo-1,3-beta-glucosidase 1/2/3 [EC:3.2.1.39] (A)	Glucan endo-1,3-beta-glucosidase 14 OS=Arabidopsis thaliana GN=At2g27500 PE=1 SV=2
evm.model.000028F.233_evm.model.000028F.234	GO:0003824; catalytic activity; Molecular Function::GO:0004556; alpha-amylase activity; Molecular Function::GO:0005509; calcium ion binding; Molecular Function::GO:0005975; carbohydrate metabolic process; Biological Process::GO:0043169; cation binding; Molecular Function	IPR006047; Glycosyl hydrolase, family 13, catalytic domain::IPR006589; Glycosyl hydrolase, family 13, subfamily, catalytic domain::IPR012850; Alpha-amylase, C-terminal beta-sheet::IPR015902; Glycoside hydrolase, family 13	uncharacterized LOC106759267; K01176 alpha-amylase [EC:3.2.1.1] (A)	Alpha-amylase 3, chloroplastic OS=Arabidopsis thaliana GN=AMY3 PE=2 SV=1
evm.model.000028F.314	GO:0004553; hydrolase activity, hydrolyzing O-glycosyl compounds; Molecular Function::GO:0005975; carbohydrate metabolic process; Biological Process	IPR000322; Glycoside hydrolase, family 31	alpha-glucosidase, putative (EC:3.2.1.20); K15925 alpha-D-xyloside xylohydrolase [EC:3.2.1.177] (A)	Alpha-xylosidase 1 OS=Arabidopsis thaliana GN=XYL1 PE=1 SV=1
evm.model.000035F.193	GO:0004553; hydrolase activity, hydrolyzing O-glycosyl compounds; Molecular Function::GO:0005975; carbohydrate metabolic process; Biological Process	IPR001360; Glycoside hydrolase, family 1	beta-glucosidase 12-like; K01188 beta-glucosidase [EC:3.2.1.21] (A)	Beta-glucosidase-like SFR2, chloroplastic OS=Oryza sativa subsp. japonica GN=SFR2 PE=2 SV=1
evm.model.000040F.125	GO:0005975; carbohydrate metabolic process; Biological Process::GO:0008184; glycogen phosphorylase activity; Molecular Function	IPR000811; Glycosyl transferase, family 35	alpha-glucan phosphorylase, H isozyme; K00688 starch phosphorylase [EC:2.4.1.1] (A)	Alpha-glucan phosphorylase, H isozyme OS=Solanum tuberosum PE=1 SV=1
evm.model.000056F.18	GO:0005975; carbohydrate metabolic process; Biological Process::GO:0042132; fructose 1,6-bisphosphate 1-phosphatase activity; Molecular Function::GO:0042578; phosphoric ester hydrolase activity; Molecular Function	IPR000146; Fructose-1,6-bisphosphatase class 1/Sedoheputulose-1,7-bisphosphatase	fructose-1,6-bisphosphatase, chloroplastic; K03841 fructose-1,6-bisphosphatase I [EC:3.1.3.11] (A)	Fructose-1,6-bisphosphatase, chloroplastic OS=Brassica napus GN=FBP PE=2 SV=1
evm.model.000205F.9	GO:0000166; nucleotide binding; Molecular Function::GO:0002161; aminoacyl-tRNA editing activity; Molecular Function::GO:0004812; aminoacyl-tRNA ligase activity; Molecular Function::GO:0004823; leucine-tRNA ligase activity; Molecular Function::GO:0005524; ATP binding; Molecular Function::GO:0006418; tRNA aminoacylation for protein translation; Biological Process::GO:0006429; leucyl-tRNA aminoacyla…	IPR002300; Aminoacyl-tRNA synthetase, class Ia::IPR002302; Leucine-tRNA ligase, bacterial/mitochondrial::IPR013155; Valyl/Leucyl/Isoleucyl-tRNA synthetase, class I, anticodon-binding::IPR015413; Methionyl/Leucyl tRNA synthetase::IPR025709; Leucyl-tRNA synthetase, editing domain	putative leucine--tRNA ligase, mitochondrial; K01869 leucyl-tRNA synthetase [EC:6.1.1.4] (A)	Leucine--tRNA ligase, chloroplastic/mitochondrial OS=Arabidopsis thaliana GN=EMB2369 PE=2 SV=1
evm.model.000031F.39	GO:0004516; nicotinate phosphoribosyltransferase activity; Molecular Function::GO:0009435; NAD biosynthetic process; Biological Process	IPR007229; Nicotinate phosphoribosyltransferase-related::IPR015977; Nicotinate phosphoribosyltransferase-like	POPTRDRAFT_818397; nicotinate phosphoribosyltransferase family protein; K00763 nicotinate phosphoribosyltransferase [EC:6.3.4.21] (A)	Nicotinate phosphoribosyltransferase 2 OS=Arabidopsis thaliana GN=NAPRT2 PE=2 SV=1
evm.model.000119F.33	GO:0046856; phosphatidylinositol dephosphorylation; Biological Process	IPR000300; Inositol polyphosphate-related phosphatase::IPR005135; Endonuclease/exonuclease/phosphatase	hypothetical protein; K01099 phosphatidylinositol-bisphosphatase [EC:3.1.3.36] (A)	Type I inositol polyphosphate 5-phosphatase 2 OS=Arabidopsis thaliana GN=IP5P2 PE=1 SV=2
evm.model.000081F.63	GO:0004348; glucosylceramidase activity; Molecular Function::GO:0006665; sphingolipid metabolic process; Biological Process::GO:0016021; integral to membrane; Cellular Component	IPR006775; Glucosylceramidase::IPR024462; Beta-glucosidase, GBA2 type, N-terminal	Non-lysosomal glucosylceramidase; K17108 non-lysosomal glucosylceramidase [EC:3.2.1.45] (A)	Non-lysosomal glucosylceramidase OS=Mus musculus GN=Gba2 PE=1 SV=2
evm.model.000033F.62	GO:0004672; protein kinase activity; Molecular Function::GO:0005509; calcium ion binding; Molecular Function::GO:0005524; ATP binding; Molecular Function::GO:0006468; protein phosphorylation; Biological Process	IPR000719; Protein kinase domain::IPR002048; EF-hand domain::IPR002290; Serine/threonine- / dual specificity protein kinase, catalytic domain::IPR011992; EF-hand domain pair	calcium-dependent protein kinase 10-like; K13412 calcium-dependent protein kinase [EC:2.7.11.1] (A)	Calcium-dependent protein kinase 30 OS=Arabidopsis thaliana GN=CPK30 PE=1 SV=1
evm.model.000033F.63	GO:0004672; protein kinase activity; Molecular Function::GO:0004713; protein tyrosine kinase activity; Molecular Function::GO:0005524; ATP binding; Molecular Function::GO:0006468; protein phosphorylation; Biological Process	IPR000719; Protein kinase domain::IPR002290; Serine/threonine- / dual specificity protein kinase, catalytic domain::IPR020635; Tyrosine-protein kinase, catalytic domain	calcium-dependent protein kinase 10-like; K13412 calcium-dependent protein kinase [EC:2.7.11.1] (A)	Calcium-dependent protein kinase 30 OS=Arabidopsis thaliana GN=CPK30 PE=1 SV=1
evm.model.000040F.81	GO:0004672; protein kinase activity; Molecular Function::GO:0005524; ATP binding; Molecular Function::GO:0006468; protein phosphorylation; Biological Process	IPR000719; Protein kinase domain::IPR004147; UbiB domain	Os11g0216300; K08869 aarF domain-containing kinase (A)	Uncharacterized aarF domain-containing protein kinase At4g31390, chloroplastic OS=Arabidopsis thaliana GN=At4g31390 PE=2 SV=1
evm.model.000042F.78	GO:0004672; protein kinase activity; Molecular Function::GO:0005524; ATP binding; Molecular Function::GO:0006468; protein phosphorylation; Biological Process	IPR000719; Protein kinase domain::IPR002575; Aminoglycoside phosphotransferase::IPR004147; UbiB domain	uncharacterized LOC102630269; K08869 aarF domain-containing kinase (A)	Uncharacterized protein sll0005 OS=Synechocystis sp. (strain PCC 6803 / Kazusa) GN=sll0005 PE=3 SV=1
evm.model.000033F.214	GO:0000166; nucleotide binding; Molecular Function::GO:0004812; aminoacyl-tRNA ligase activity; Molecular Function::GO:0004828; serine-tRNA ligase activity; Molecular Function::GO:0005524; ATP binding; Molecular Function::GO:0005737; cytoplasm; Cellular Component::GO:0006418; tRNA aminoacylation for protein translation; Biological Process::GO:0006434; seryl-tRNA aminoacylation; Biological Process	IPR002314; Aminoacyl-tRNA synthetase, class II (G/ H/ P/ S), conserved domain::IPR002317; Serine-tRNA ligase, type1::IPR006195; Aminoacyl-tRNA synthetase, class II::IPR015866; Serine-tRNA synthetase, type1, N-terminal	serine--tRNA ligase, mitochondrial; K01875 seryl-tRNA synthetase [EC:6.1.1.11] (A)	Serine--tRNA ligase, chloroplastic/mitochondrial OS=Arabidopsis thaliana GN=OVA7 PE=2 SV=1
evm.model.000042F.29	GO:0016117; carotenoid biosynthetic process; Biological Process::GO:0016853; isomerase activity; Molecular Function	IPR014101; Carotene isomerase	prolycopene isomerase, chloroplastic; K09835 prolycopene isomerase [EC:5.2.1.13] (A)	Prolycopene isomerase, chloroplastic OS=Solanum lycopersicum GN=CRTISO PE=1 SV=1
evm.model.000061F.117	GO:0016117; carotenoid biosynthetic process; Biological Process::GO:0016705; oxidoreductase activity, acting on paired donors, with incorporation or reduction of molecular oxygen; Molecular Function	IPR008671; Lycopene cyclase-type, FAD-binding	POPTRDRAFT_652630; Lycopene beta cyclase family protein; K06443 lycopene beta-cyclase [EC:5.5.1.19] (A)	Lycopene beta cyclase, chloroplastic/chromoplastic OS=Capsicum annuum GN=LCY1 PE=2 SV=1
evm.model.000096F.82	GO:0016117; carotenoid biosynthetic process; Biological Process::GO:0016853; isomerase activity; Molecular Function	IPR014101; Carotene isomerase::IPR018203; GDP dissociation inhibitor	prolycopene isomerase 1, chloroplastic; K09835 prolycopene isomerase [EC:5.2.1.13] (A)	Prolycopene isomerase, chloroplastic OS=Daucus carota GN=CRTISO PE=2 SV=1
evm.model.000106F.7	GO:0016117; carotenoid biosynthetic process; Biological Process::GO:0016853; isomerase activity; Molecular Function	IPR014101; Carotene isomerase	prolycopene isomerase, chloroplastic; K09835 prolycopene isomerase [EC:5.2.1.13] (A)	Prolycopene isomerase, chloroplastic OS=Solanum lycopersicum GN=CRTISO PE=1 SV=1
evm.model.000081F.88	GO:0003872; 6-phosphofructokinase activity; Molecular Function::GO:0005945; 6-phosphofructokinase complex; Cellular Component::GO:0006002; fructose 6-phosphate metabolic process; Biological Process::GO:0006096; glycolysis; Biological Process	IPR000023; Phosphofructokinase domain::IPR022953; Phosphofructokinase	hypothetical protein; K00850 6-phosphofructokinase 1 [EC:2.7.1.11] (A)	ATP-dependent 6-phosphofructokinase 3 OS=Arabidopsis thaliana GN=PFK3 PE=1 SV=1
evm.model.000229F.4	GO:0005524; ATP binding; Molecular Function::GO:0005737; cytoplasm; Cellular Component::GO:0042026; protein refolding; Biological Process::GO:0044267; cellular protein metabolic process; Biological Process	IPR001844; Chaperonin Cpn60::IPR002423; Chaperonin Cpn60/TCP-1	chaperonin 60 subunit beta 4, chloroplastic; K04077 chaperonin GroEL (A)	Chaperonin 60 subunit beta 4, chloroplastic OS=Arabidopsis thaliana GN=CPN60B4 PE=1 SV=1
evm.model.000014F.317	GO:0009765; photosynthesis, light harvesting; Biological Process::GO:0016020; membrane; Cellular Component	IPR001344; Chlorophyll A-B binding protein, plant::IPR022796; Chlorophyll A-B binding protein	chlorophyll a-b binding protein of LHCII type 1-like; K08912 light-harvesting complex II chlorophyll a/b binding protein 1 (A)	Chlorophyll a-b binding protein, chloroplastic OS=Spinacia oleracea PE=1 SV=1
evm.model.000022F.260	GO:0009765; photosynthesis, light harvesting; Biological Process::GO:0016020; membrane; Cellular Component	IPR001344; Chlorophyll A-B binding protein, plant::IPR022796; Chlorophyll A-B binding protein	chlorophyll a-b binding protein CP24 10A, chloroplastic-like; K08917 light-harvesting complex II chlorophyll a/b binding protein 6 (A)	Chlorophyll a-b binding protein CP24 10A, chloroplastic OS=Solanum lycopersicum GN=CAP10A PE=3 SV=1
evm.model.000024F.30	GO:0009765; photosynthesis, light harvesting; Biological Process::GO:0016020; membrane; Cellular Component	IPR001344; Chlorophyll A-B binding protein, plant::IPR022796; Chlorophyll A-B binding protein	chlorophyll a-b binding protein of LHCII type 1-like; K08912 light-harvesting complex II chlorophyll a/b binding protein 1 (A)	Chlorophyll a-b binding protein, chloroplastic OS=Spinacia oleracea PE=1 SV=1
evm.model.000050F.228	GO:0009765; photosynthesis, light harvesting; Biological Process::GO:0016020; membrane; Cellular Component	IPR001344; Chlorophyll A-B binding protein, plant::IPR022796; Chlorophyll A-B binding protein	chlorophyll a-b binding protein of LHCII type 1-like; K08912 light-harvesting complex II chlorophyll a/b binding protein 1 (A)	Chlorophyll a-b binding protein, chloroplastic OS=Spinacia oleracea PE=1 SV=1
evm.model.000064F.43	GO:0009765; photosynthesis, light harvesting; Biological Process::GO:0016020; membrane; Cellular Component	IPR001344; Chlorophyll A-B binding protein, plant::IPR022796; Chlorophyll A-B binding protein	hypothetical protein; K08917 light-harvesting complex II chlorophyll a/b binding protein 6 (A)	Chlorophyll a-b binding protein CP24 10A, chloroplastic OS=Solanum lycopersicum GN=CAP10A PE=3 SV=1
evm.model.000069F.53	GO:0009765; photosynthesis, light harvesting; Biological Process::GO:0016020; membrane; Cellular Component	IPR001344; Chlorophyll A-B binding protein, plant::IPR022796; Chlorophyll A-B binding protein	Light-harvesting complex I protein Lhca5 isoform 1; K08911 light-harvesting complex I chlorophyll a/b binding protein 5 (A)	Chlorophyll a-b binding protein P4, chloroplastic OS=Pisum sativum GN=lhcA-P4 PE=1 SV=1
evm.model.000126F.13	GO:0009765; photosynthesis, light harvesting; Biological Process::GO:0016020; membrane; Cellular Component	IPR001344; Chlorophyll A-B binding protein, plant::IPR022796; Chlorophyll A-B binding protein	chlorophyll a-b binding protein 8, chloroplastic; K08909 light-harvesting complex I chlorophyll a/b binding protein 3 (A)	Chlorophyll a-b binding protein 8, chloroplastic OS=Solanum lycopersicum GN=CAB8 PE=3 SV=1
evm.model.000126F.14	GO:0009765; photosynthesis, light harvesting; Biological Process::GO:0016020; membrane; Cellular Component	IPR001344; Chlorophyll A-B binding protein, plant::IPR022796; Chlorophyll A-B binding protein	chlorophyll a-b binding protein 8, chloroplastic; K08909 light-harvesting complex I chlorophyll a/b binding protein 3 (A)	Chlorophyll a-b binding protein 3, chloroplastic OS=Pisum sativum GN=lhca3 PE=1 SV=1
evm.model.000152F.15	GO:0009765; photosynthesis, light harvesting; Biological Process::GO:0016020; membrane; Cellular Component	IPR001344; Chlorophyll A-B binding protein, plant::IPR022796; Chlorophyll A-B binding protein	chlorophyll a-b binding protein 4, chloroplastic; K08910 light-harvesting complex I chlorophyll a/b binding protein 4 (A)	Chlorophyll a-b binding protein 4, chloroplastic OS=Arabidopsis thaliana GN=LHCA4 PE=1 SV=1
evm.model.000193F.18	GO:0009765; photosynthesis, light harvesting; Biological Process::GO:0016020; membrane; Cellular Component	IPR001344; Chlorophyll A-B binding protein, plant::IPR022796; Chlorophyll A-B binding protein	chlorophyll a-b binding protein of LHCII type 1-like; K08912 light-harvesting complex II chlorophyll a/b binding protein 1 (A)	Chlorophyll a-b binding protein, chloroplastic OS=Spinacia oleracea PE=1 SV=1
evm.model.000209F.37	GO:0009765; photosynthesis, light harvesting; Biological Process::GO:0016020; membrane; Cellular Component	IPR001344; Chlorophyll A-B binding protein, plant::IPR022796; Chlorophyll A-B binding protein	chlorophyll a-b binding protein 8, chloroplastic; K08909 light-harvesting complex I chlorophyll a/b binding protein 3 (A)	Chlorophyll a-b binding protein 8, chloroplastic OS=Solanum lycopersicum GN=CAB8 PE=3 SV=1
evm.model.000217F.51	GO:0009765; photosynthesis, light harvesting; Biological Process::GO:0016020; membrane; Cellular Component	IPR001344; Chlorophyll A-B binding protein, plant::IPR022796; Chlorophyll A-B binding protein	chlorophyll a-b binding protein of LHCII type 1-like; K08912 light-harvesting complex II chlorophyll a/b binding protein 1 (A)	Chlorophyll a-b binding protein, chloroplastic OS=Spinacia oleracea PE=1 SV=1
evm.model.000103F.43	GO:0004853; uroporphyrinogen decarboxylase activity; Molecular Function::GO:0006779; porphyrin-containing compound biosynthetic process; Biological Process	IPR000257; Uroporphyrinogen decarboxylase (URO-D)::IPR006361; Uroporphyrinogen decarboxylase HemE	uroporphyrinogen decarboxylase, chloroplastic; K01599 uroporphyrinogen decarboxylase [EC:4.1.1.37] (A)	Uroporphyrinogen decarboxylase, chloroplastic OS=Nicotiana tabacum GN=DCUP PE=1 SV=1
evm.model.000040F.66	GO:0005787; signal peptidase complex; Cellular Component::GO:0006465; signal peptide processing; Biological Process::GO:0008233; peptidase activity; Molecular Function::GO:0016021; integral to membrane; Cellular Component	IPR009582; Signal peptidase complex subunit 2	Microsomal signal peptidase 25 kDa subunit (SPC25); K12947 signal peptidase complex subunit 2 [EC:3.4.-.-] (A)	Probable signal peptidase complex subunit 2 OS=Arabidopsis thaliana GN=At2g39960 PE=2 SV=1
evm.model.000026F.345	GO:0008299; isoprenoid biosynthetic process; Biological Process	IPR000092; Polyprenyl synthetase::IPR017446; Polyprenyl synthetase-related	POPTRDRAFT_649179; geranylgeranyl pyrophosphate synthase family protein; K13789 geranylgeranyl diphosphate synthase, type II [EC:2.5.1.1 2.5.1.10 2.5.1.29] (A)	Heterodimeric geranylgeranyl pyrophosphate synthase small subunit, chloroplastic OS=Arabidopsis thaliana GN=GGR PE=1 SV=2
evm.model.000044F.68	GO:0008299; isoprenoid biosynthetic process; Biological Process::GO:0015979; photosynthesis; Biological Process::GO:0016765; transferase activity, transferring alkyl or aryl (other than methyl) groups; Molecular Function	IPR000092; Polyprenyl synthetase::IPR014120; Solanesyl diphosphate synthase::IPR017446; Polyprenyl synthetase-related	POPTRDRAFT_550337; solanesyl diphosphate synthase family protein; K05356 all-trans-nonaprenyl-diphosphate synthase [EC:2.5.1.84 2.5.1.85] (A)	Solanesyl diphosphate synthase 2, chloroplastic OS=Arabidopsis thaliana GN=SPS2 PE=1 SV=1
evm.model.000012F.472	GO:0003735; structural constituent of ribosome; Molecular Function::GO:0005840; ribosome; Cellular Component::GO:0006412; translation; Biological Process	IPR005822; Ribosomal protein L13	POPTRDRAFT_235464; hypothetical protein; K02871 large subunit ribosomal protein L13 (A)	50S ribosomal protein L13, chloroplastic OS=Arabidopsis thaliana GN=RPL13 PE=2 SV=1
evm.model.000013F.86	GO:0003735; structural constituent of ribosome; Molecular Function::GO:0005622; intracellular; Cellular Component::GO:0005840; ribosome; Cellular Component::GO:0006412; translation; Biological Process	IPR005484; Ribosomal protein L18/L5	50S ribosomal protein L18, chloroplastic; K02881 large subunit ribosomal protein L18 (A)	50S ribosomal protein L18, chloroplastic OS=Arabidopsis thaliana GN=RPL18 PE=2 SV=1
evm.model.000015F.175	GO:0003723; RNA binding; Molecular Function::GO:0003735; structural constituent of ribosome; Molecular Function::GO:0005622; intracellular; Cellular Component::GO:0005840; ribosome; Cellular Component::GO:0006412; translation; Biological Process	IPR001892; Ribosomal protein S13	30S ribosomal protein S13, chloroplastic-like; K02952 small subunit ribosomal protein S13 (A)	30S ribosomal protein S13, chloroplastic OS=Arabidopsis thaliana GN=RPS13 PE=2 SV=1
evm.model.000015F.345	GO:0003735; structural constituent of ribosome; Molecular Function::GO:0005840; ribosome; Cellular Component::GO:0006412; translation; Biological Process::GO:0009507; chloroplast; Cellular Component::GO:0019843; rRNA binding; Molecular Function	IPR020526; Ribosomal protein L6, chloroplast	50S ribosomal protein 6, chloroplastic; K19035 50S ribosomal protein 6 (A)	50S ribosomal protein 6, chloroplastic OS=Spinacia oleracea GN=PSRP6 PE=1 SV=1
evm.model.000015F.437	GO:0003735; structural constituent of ribosome; Molecular Function::GO:0005622; intracellular; Cellular Component::GO:0005840; ribosome; Cellular Component::GO:0006412; translation; Biological Process	IPR001911; Ribosomal protein S21	NA	30S ribosomal protein S21, chloroplastic (Fragment) OS=Spinacia oleracea GN=rps21 PE=1 SV=1
evm.model.000017F.107	GO:0003735; structural constituent of ribosome; Molecular Function::GO:0005622; intracellular; Cellular Component::GO:0005840; ribosome; Cellular Component::GO:0006412; translation; Biological Process	IPR003256; Ribosomal protein L24::IPR005824; KOW	50S ribosomal protein L24, chloroplastic; K02895 large subunit ribosomal protein L24 (A)	50S ribosomal protein L24, chloroplastic OS=Nicotiana tabacum GN=RPL24 PE=1 SV=1
evm.model.000027F.38	GO:0003735; structural constituent of ribosome; Molecular Function::GO:0005622; intracellular; Cellular Component::GO:0005840; ribosome; Cellular Component::GO:0006412; translation; Biological Process	IPR001911; Ribosomal protein S21	NA	30S ribosomal protein S21, chloroplastic (Fragment) OS=Spinacia oleracea GN=rps21 PE=1 SV=1
evm.model.000027F.41	GO:0003735; structural constituent of ribosome; Molecular Function::GO:0005622; intracellular; Cellular Component::GO:0005840; ribosome; Cellular Component::GO:0006412; translation; Biological Process	IPR013823; Ribosomal protein L7/L12, C-terminal	50S ribosomal protein L12, chloroplastic; K02935 large subunit ribosomal protein L7/L12 (A)	50S ribosomal protein L12, chloroplastic OS=Nicotiana sylvestris PE=2 SV=1
evm.model.000040F.128	GO:0003735; structural constituent of ribosome; Molecular Function::GO:0005840; ribosome; Cellular Component::GO:0006412; translation; Biological Process	IPR002136; Ribosomal protein L4/L1e::IPR013005; Ribosomal protein L4/L1e, bacterial-type	50S ribosomal protein L4, chloroplastic; K02926 large subunit ribosomal protein L4 (A)	50S ribosomal protein L4, chloroplastic OS=Nicotiana tabacum GN=RPL4 PE=2 SV=1
evm.model.000041F.266	GO:0003735; structural constituent of ribosome; Molecular Function::GO:0005622; intracellular; Cellular Component::GO:0005840; ribosome; Cellular Component::GO:0006412; translation; Biological Process	IPR005484; Ribosomal protein L18/L5	50S ribosomal protein L18, chloroplastic; K02881 large subunit ribosomal protein L18 (A)	50S ribosomal protein L18, chloroplastic OS=Arabidopsis thaliana GN=RPL18 PE=2 SV=1
evm.model.000044F.73	GO:0003723; RNA binding; Molecular Function::GO:0003735; structural constituent of ribosome; Molecular Function::GO:0005622; intracellular; Cellular Component::GO:0005840; ribosome; Cellular Component::GO:0006412; translation; Biological Process	IPR002583; Ribosomal protein S20	30S ribosomal protein S20, chloroplastic; K02968 small subunit ribosomal protein S20 (A)	30S ribosomal protein S20, chloroplastic OS=Arabidopsis thaliana GN=RPS20 PE=2 SV=1
evm.model.000046F.132	GO:0003735; structural constituent of ribosome; Molecular Function::GO:0005622; intracellular; Cellular Component::GO:0005840; ribosome; Cellular Component::GO:0006412; translation; Biological Process	IPR001684; Ribosomal protein L27	50S ribosomal protein L27, chloroplastic; K02899 large subunit ribosomal protein L27 (A)	50S ribosomal protein L27, chloroplastic OS=Arabidopsis thaliana GN=RPL27 PE=2 SV=1
evm.model.000047F.279	GO:0003735; structural constituent of ribosome; Molecular Function::GO:0005622; intracellular; Cellular Component::GO:0005840; ribosome; Cellular Component::GO:0006412; translation; Biological Process	IPR001684; Ribosomal protein L27	50S ribosomal protein L27, chloroplastic; K02899 large subunit ribosomal protein L27 (A)	50S ribosomal protein L27, chloroplastic OS=Arabidopsis thaliana GN=RPL27 PE=2 SV=1
evm.model.000067F.116	GO:0003723; RNA binding; Molecular Function::GO:0003735; structural constituent of ribosome; Molecular Function::GO:0005622; intracellular; Cellular Component::GO:0005840; ribosome; Cellular Component::GO:0006412; translation; Biological Process	IPR002583; Ribosomal protein S20	30S ribosomal protein S20, chloroplastic; K02968 small subunit ribosomal protein S20 (A)	30S ribosomal protein S20, chloroplastic OS=Arabidopsis thaliana GN=RPS20 PE=2 SV=1
evm.model.000076F.110	GO:0003735; structural constituent of ribosome; Molecular Function::GO:0005840; ribosome; Cellular Component::GO:0006412; translation; Biological Process	IPR000754; Ribosomal protein S9	uncharacterized LOC100305975; K02996 small subunit ribosomal protein S9 (A)	30S ribosomal protein S9, chloroplastic (Fragment) OS=Spinacia oleracea GN=PRPS9 PE=1 SV=1
evm.model.000076F.111	GO:0003735; structural constituent of ribosome; Molecular Function::GO:0005840; ribosome; Cellular Component::GO:0006412; translation; Biological Process	IPR001848; Ribosomal protein S10::IPR027486; Ribosomal protein S10 domain	30S ribosomal protein S10, chloroplastic; K02946 small subunit ribosomal protein S10 (A)	30S ribosomal protein S10, chloroplastic OS=Mesembryanthemum crystallinum GN=RPS10 PE=2 SV=1
evm.model.000079F.133	GO:0003735; structural constituent of ribosome; Molecular Function::GO:0005622; intracellular; Cellular Component::GO:0005840; ribosome; Cellular Component::GO:0006412; translation; Biological Process	IPR000456; Ribosomal protein L17	50S ribosomal protein L17, chloroplastic; K02879 large subunit ribosomal protein L17 (A)	50S ribosomal protein L17, chloroplastic OS=Arabidopsis thaliana GN=RPL17 PE=2 SV=1
evm.model.000081F.4	GO:0003735; structural constituent of ribosome; Molecular Function::GO:0005622; intracellular; Cellular Component::GO:0005840; ribosome; Cellular Component::GO:0006412; translation; Biological Process	IPR001706; Ribosomal protein L35, non-mitochondrial::IPR021137; Ribosomal protein L35	50S ribosomal protein L35, chloroplastic; K02916 large subunit ribosomal protein L35 (A)	50S ribosomal protein L35, chloroplastic OS=Spinacia oleracea GN=RPL35 PE=1 SV=1
evm.model.000082F.77	GO:0006412; translation; Biological Process	IPR002661; Ribosome recycling factor::IPR023584; Ribosome recycling factor domain	ribosome-recycling factor, chloroplastic; K02838 ribosome recycling factor (A)	Ribosome-recycling factor, chloroplastic (Fragment) OS=Daucus carota GN=RRF PE=2 SV=2
evm.model.000083F.77	GO:0003735; structural constituent of ribosome; Molecular Function::GO:0005622; intracellular; Cellular Component::GO:0005840; ribosome; Cellular Component::GO:0006412; translation; Biological Process	IPR000597; Ribosomal protein L3::IPR019927; Ribosomal protein L3, bacterial/organelle-type	50S ribosomal protein L3, chloroplastic; K02906 large subunit ribosomal protein L3 (A)	50S ribosomal protein L3, chloroplastic (Fragment) OS=Nicotiana tabacum GN=RPL3 PE=2 SV=1
evm.model.000099F.142	GO:0003735; structural constituent of ribosome; Molecular Function::GO:0005840; ribosome; Cellular Component::GO:0006412; translation; Biological Process::GO:0019843; rRNA binding; Molecular Function	IPR000702; Ribosomal protein L6::IPR019906; Ribosomal protein L6, bacterial-type::IPR020040; Ribosomal protein L6, alpha-beta domain	50S ribosomal protein L6, chloroplastic; K02933 large subunit ribosomal protein L6 (A)	50S ribosomal protein L6, chloroplastic OS=Arabidopsis thaliana GN=RPL6 PE=2 SV=1
evm.model.000102F.29	GO:0003735; structural constituent of ribosome; Molecular Function::GO:0005840; ribosome; Cellular Component::GO:0006412; translation; Biological Process	IPR006924; Ribosomal protein PSRP-3/Ycf65	hypothetical protein; K19032 30S ribosomal protein 3 (A)	30S ribosomal protein 3, chloroplastic OS=Spinacia oleracea GN=PSRP3 PE=1 SV=1
evm.model.000109F.41	GO:0003735; structural constituent of ribosome; Molecular Function::GO:0005622; intracellular; Cellular Component::GO:0005840; ribosome; Cellular Component::GO:0006412; translation; Biological Process	IPR005484; Ribosomal protein L18/L5	Ribosomal L18p/L5e family protein; K02881 large subunit ribosomal protein L18 (A)	50S ribosomal protein L18 OS=Aromatoleum aromaticum (strain EbN1) GN=rplR PE=3 SV=1
evm.model.000110F.26	GO:0003735; structural constituent of ribosome; Molecular Function::GO:0005622; intracellular; Cellular Component::GO:0005840; ribosome; Cellular Component::GO:0006412; translation; Biological Process	IPR000266; Ribosomal protein S17	hypothetical protein; K02961 small subunit ribosomal protein S17 (A)	30S ribosomal protein S17, chloroplastic OS=Arabidopsis thaliana GN=RPS17 PE=1 SV=1
evm.model.000121F.29	GO:0003735; structural constituent of ribosome; Molecular Function::GO:0005622; intracellular; Cellular Component::GO:0005840; ribosome; Cellular Component::GO:0006412; translation; Biological Process	IPR000271; Ribosomal protein L34	50S ribosomal protein L34, chloroplastic; K02914 large subunit ribosomal protein L34 (A)	50S ribosomal protein L34, chloroplastic OS=Spinacia oleracea GN=RPL34 PE=1 SV=1
evm.model.000159F.13	GO:0003735; structural constituent of ribosome; Molecular Function::GO:0005840; ribosome; Cellular Component::GO:0006412; translation; Biological Process	IPR000754; Ribosomal protein S9	uncharacterized LOC100305975; K02996 small subunit ribosomal protein S9 (A)	30S ribosomal protein S9, chloroplastic (Fragment) OS=Spinacia oleracea GN=PRPS9 PE=1 SV=1
evm.model.000159F.5	GO:0003735; structural constituent of ribosome; Molecular Function::GO:0005840; ribosome; Cellular Component::GO:0006412; translation; Biological Process	IPR001848; Ribosomal protein S10::IPR027486; Ribosomal protein S10 domain	hypothetical protein; K02946 small subunit ribosomal protein S10 (A)	30S ribosomal protein S10, chloroplastic OS=Mesembryanthemum crystallinum GN=RPS10 PE=2 SV=1
evm.model.000221F.21	GO:0003735; structural constituent of ribosome; Molecular Function::GO:0005840; ribosome; Cellular Component::GO:0006412; translation; Biological Process	IPR005822; Ribosomal protein L13	POPTRDRAFT_235464; hypothetical protein; K02871 large subunit ribosomal protein L13 (A)	50S ribosomal protein L13, chloroplastic OS=Arabidopsis thaliana GN=RPL13 PE=2 SV=1
evm.model.000020F.300	GO:0005509; calcium ion binding; Molecular Function::GO:0009523; photosystem II; Cellular Component::GO:0009654; oxygen evolving complex; Cellular Component::GO:0015979; photosynthesis; Biological Process::GO:0019898; extrinsic to membrane; Cellular Component::GO:0042549; photosystem II stabilization; Biological Process	IPR002628; Photosystem II PsbO, manganese-stabilising	hypothetical protein; K02716 photosystem II oxygen-evolving enhancer protein 1 (A)	Oxygen-evolving enhancer protein 1, chloroplastic OS=Nicotiana tabacum GN=PSBO PE=2 SV=1
evm.model.000028F.187	GO:0005509; calcium ion binding; Molecular Function::GO:0009523; photosystem II; Cellular Component::GO:0009654; oxygen evolving complex; Cellular Component::GO:0015979; photosynthesis; Biological Process::GO:0019898; extrinsic to membrane; Cellular Component::GO:0042549; photosystem II stabilization; Biological Process	IPR002628; Photosystem II PsbO, manganese-stabilising	oxygen-evolving enhancer protein 1, chloroplastic; K02716 photosystem II oxygen-evolving enhancer protein 1 (A)	Oxygen-evolving enhancer protein 1, chloroplastic OS=Solanum lycopersicum GN=PSBO PE=2 SV=2
evm.model.000030F.199	GO:0005509; calcium ion binding; Molecular Function::GO:0009523; photosystem II; Cellular Component::GO:0009654; oxygen evolving complex; Cellular Component::GO:0015979; photosynthesis; Biological Process::GO:0019898; extrinsic to membrane; Cellular Component	IPR002683; Photosystem II PsbP, oxygen evolving complex	psbP-like protein 1, chloroplastic; K02717 photosystem II oxygen-evolving enhancer protein 2 (A)	PsbP domain-containing protein 5, chloroplastic OS=Arabidopsis thaliana GN=PPD5 PE=1 SV=3
evm.model.000044F.102	GO:0009523; photosystem II; Cellular Component::GO:0010027; thylakoid membrane organization; Biological Process::GO:0015979; photosynthesis; Biological Process	IPR017499; Photosystem II Psp29, biogenesis	NA	Protein THYLAKOID FORMATION1, chloroplastic OS=Solanum tuberosum GN=THF1 PE=2 SV=1
evm.model.000052F.25	GO:0000166; nucleotide binding; Molecular Function::GO:0015979; photosynthesis; Biological Process::GO:0015995; chlorophyll biosynthetic process; Biological Process::GO:0016851; magnesium chelatase activity; Molecular Function::GO:0017111; nucleoside-triphosphatase activity; Molecular Function	IPR000523; Magnesium chelatase, ChlI subunit::IPR002035; von Willebrand factor, type A::IPR003593; AAA+ ATPase domain	magnesium-chelatase subunit ChlD, chloroplastic-like; K03404 magnesium chelatase subunit D [EC:6.6.1.1] (A)	Magnesium-chelatase subunit ChlD, chloroplastic OS=Nicotiana tabacum GN=CHLD PE=2 SV=1
evm.model.000053F.173	GO:0005509; calcium ion binding; Molecular Function::GO:0009523; photosystem II; Cellular Component::GO:0009654; oxygen evolving complex; Cellular Component::GO:0015979; photosynthesis; Biological Process::GO:0019898; extrinsic to membrane; Cellular Component	IPR002683; Photosystem II PsbP, oxygen evolving complex	NA	Thylakoid lumenal 19 kDa protein, chloroplastic OS=Arabidopsis thaliana GN=At3g63540 PE=1 SV=2
evm.model.000055F.100	GO:0009507; chloroplast; Cellular Component::GO:0009523; photosystem II; Cellular Component::GO:0015979; photosynthesis; Biological Process	IPR009806; Photosystem II PsbW, class 2	photosystem II reaction center W protein, chloroplastic; K02721 photosystem II PsbW protein (A)	Photosystem II reaction center W protein, chloroplastic OS=Arabidopsis thaliana GN=PSBW PE=1 SV=2
evm.model.000067F.86	GO:0005509; calcium ion binding; Molecular Function::GO:0009523; photosystem II; Cellular Component::GO:0009654; oxygen evolving complex; Cellular Component::GO:0015979; photosynthesis; Biological Process::GO:0019898; extrinsic to membrane; Cellular Component	IPR002683; Photosystem II PsbP, oxygen evolving complex	oxygen-evolving enhancer protein 2-1, chloroplastic-like; K02717 photosystem II oxygen-evolving enhancer protein 2 (A)	Oxygen-evolving enhancer protein 2, chloroplastic OS=Cucumis sativus GN=PSBP PE=2 SV=1
evm.model.000082F.134	GO:0005509; calcium ion binding; Molecular Function::GO:0009523; photosystem II; Cellular Component::GO:0009654; oxygen evolving complex; Cellular Component::GO:0015979; photosynthesis; Biological Process::GO:0019898; extrinsic to membrane; Cellular Component	IPR002683; Photosystem II PsbP, oxygen evolving complex	Hydroxyacid oxidase; K11517 (S)-2-hydroxy-acid oxidase [EC:1.1.3.15] (A)	PsbP domain-containing protein 7, chloroplastic OS=Arabidopsis thaliana GN=PPD7 PE=2 SV=1
evm.model.000082F.35	GO:0005509; calcium ion binding; Molecular Function::GO:0009523; photosystem II; Cellular Component::GO:0009654; oxygen evolving complex; Cellular Component::GO:0015979; photosynthesis; Biological Process::GO:0019898; extrinsic to membrane; Cellular Component	IPR008797; Photosystem II PsbQ, oxygen evolving complex	PSBQA; oxygen evolving complex of photosystem II subunit PsbQ; K08901 photosystem II oxygen-evolving enhancer protein 3 (A)	Oxygen-evolving enhancer protein 3-1, chloroplastic OS=Arabidopsis thaliana GN=PSBQ1 PE=1 SV=3
evm.model.000088F.69	GO:0009522; photosystem I; Cellular Component::GO:0015979; photosynthesis; Biological Process::GO:0016020; membrane; Cellular Component	IPR000549; Photosystem I PsaG/PsaK protein	PSAK; photosystem I reaction center subunit psaK; K02698 photosystem I subunit X (A)	Photosystem I reaction center subunit psaK, chloroplastic OS=Arabidopsis thaliana GN=PSAK PE=2 SV=2
evm.model.000097F.13	GO:0009523; photosystem II; Cellular Component::GO:0009654; oxygen evolving complex; Cellular Component::GO:0015979; photosynthesis; Biological Process::GO:0016020; membrane; Cellular Component	IPR005610; Photosystem II Psb28, class 1	uncharacterized LOC100306491; K08903 photosystem II 13kDa protein (A)	Photosystem II reaction center PSB28 protein, chloroplastic OS=Oryza sativa subsp. japonica GN=PSB28 PE=2 SV=2
evm.model.000106F.25	GO:0009523; photosystem II; Cellular Component::GO:0010027; thylakoid membrane organization; Biological Process::GO:0015979; photosynthesis; Biological Process	IPR017499; Photosystem II Psp29, biogenesis	NA	Protein THYLAKOID FORMATION1, chloroplastic OS=Solanum tuberosum GN=THF1 PE=2 SV=1
evm.model.000107F.37	GO:0005509; calcium ion binding; Molecular Function::GO:0009523; photosystem II; Cellular Component::GO:0009654; oxygen evolving complex; Cellular Component::GO:0015979; photosynthesis; Biological Process::GO:0019898; extrinsic to membrane; Cellular Component	IPR002683; Photosystem II PsbP, oxygen evolving complex	psbP-like protein 1, chloroplastic; K02717 photosystem II oxygen-evolving enhancer protein 2 (A)	PsbP domain-containing protein 1, chloroplastic OS=Arabidopsis thaliana GN=PPD1 PE=1 SV=1
evm.model.000125F.59	GO:0005509; calcium ion binding; Molecular Function::GO:0009523; photosystem II; Cellular Component::GO:0009654; oxygen evolving complex; Cellular Component::GO:0015979; photosynthesis; Biological Process::GO:0019898; extrinsic to membrane; Cellular Component	IPR008797; Photosystem II PsbQ, oxygen evolving complex	oxygen-evolving enhancer protein 3-2, chloroplastic; K08901 photosystem II oxygen-evolving enhancer protein 3 (A)	Oxygen-evolving enhancer protein 3-1, chloroplastic OS=Arabidopsis thaliana GN=PSBQ1 PE=1 SV=3
evm.model.000143F.87	GO:0005516; calmodulin binding; Molecular Function::GO:0009522; photosystem I; Cellular Component::GO:0015979; photosynthesis; Biological Process::GO:0042651; thylakoid membrane; Cellular Component	IPR008796; Photosystem I PsaN, reaction centre subunit N	NA	NA
evm.model.000151F.13	GO:0009522; photosystem I; Cellular Component::GO:0009538; photosystem I reaction center; Cellular Component::GO:0015979; photosynthesis; Biological Process	IPR003375; Photosystem I PsaE, reaction centre subunit IV	photosystem I reaction center subunit IV A, chloroplastic; K02693 photosystem I subunit IV (A)	Photosystem I reaction center subunit IV A, chloroplastic OS=Nicotiana sylvestris GN=PSAEA PE=1 SV=1
evm.model.000153F.9	GO:0009522; photosystem I; Cellular Component::GO:0009538; photosystem I reaction center; Cellular Component::GO:0015979; photosynthesis; Biological Process	IPR003375; Photosystem I PsaE, reaction centre subunit IV	photosystem I reaction center subunit IV A, chloroplastic; K02693 photosystem I subunit IV (A)	Photosystem I reaction center subunit IV A, chloroplastic OS=Nicotiana sylvestris GN=PSAEA PE=1 SV=1
evm.model.000228F.21	GO:0009522; photosystem I; Cellular Component::GO:0009538; photosystem I reaction center; Cellular Component::GO:0015979; photosynthesis; Biological Process	IPR003685; Photosystem I PsaD	photosystem I reaction center subunit II, chloroplastic-like; K02692 photosystem I subunit II (A)	Photosystem I reaction center subunit II, chloroplastic OS=Cucumis sativus GN=psaD PE=1 SV=1
evm.model.000240F.7	GO:0005509; calcium ion binding; Molecular Function::GO:0009523; photosystem II; Cellular Component::GO:0009654; oxygen evolving complex; Cellular Component::GO:0015979; photosynthesis; Biological Process::GO:0019898; extrinsic to membrane; Cellular Component	IPR002683; Photosystem II PsbP, oxygen evolving complex	NA	PsbP domain-containing protein 3, chloroplastic OS=Arabidopsis thaliana GN=PPD3 PE=1 SV=2
evm.model.000038F.284	GO:0006633; fatty acid biosynthetic process; Biological Process	IPR003231; Acyl carrier protein (ACP)::IPR009081; Acyl carrier protein-like	acyl carrier protein 2, mitochondrial-like; K03955 NADH dehydrogenase (ubiquinone) 1 alpha/beta subcomplex 1 (A)	Acyl carrier protein 1, chloroplastic OS=Casuarina glauca GN=ACP1 PE=2 SV=1
evm.model.000143F.88	GO:0000166; nucleotide binding; Molecular Function::GO:0003676; nucleic acid binding; Molecular Function::GO:0004812; aminoacyl-tRNA ligase activity; Molecular Function::GO:0005524; ATP binding; Molecular Function::GO:0005737; cytoplasm; Cellular Component::GO:0006418; tRNA aminoacylation for protein translation; Biological Process::GO:0016874; ligase activity; Molecular Function	IPR002312; Aspartyl/Asparaginyl-tRNA synthetase, class IIb::IPR004115; GAD domain::IPR004364; Aminoacyl-tRNA synthetase, class II (D/K/N)::IPR004365; OB-fold nucleic acid binding domain, AA-tRNA synthetase-type::IPR004524; Aspartate-tRNA ligase, class IIb, bacterial/mitochondrial-type::IPR006195; Aminoacyl-tRNA synthetase, class II::IPR018150; Aminoacyl-tRNA synthetase, class II (D/K/N)-like	aspartate--tRNA ligase, mitochondrial; K01876 aspartyl-tRNA synthetase [EC:6.1.1.12] (A)	Aspartate--tRNA ligase, chloroplastic/mitochondrial OS=Arabidopsis thaliana GN=At4g33760 PE=2 SV=1
evm.model.000015F.205	GO:0003743; translation initiation factor activity; Molecular Function::GO:0006413; translational initiation; Biological Process	IPR001288; Translation initiation factor 3::IPR019814; Translation initiation factor 3, N-terminal::IPR019815; Translation initiation factor 3, C-terminal	translation initiation factor IF-3, chloroplastic-like; K02520 translation initiation factor IF-3 (A)	Translation initiation factor IF-3 OS=Nostoc sp. (strain PCC 7120 / UTEX 2576) GN=infC PE=3 SV=1
evm.model.000048F.174	GO:0003824; catalytic activity; Molecular Function::GO:0004619; phosphoglycerate mutase activity; Molecular Function::GO:0005737; cytoplasm; Cellular Component::GO:0006007; glucose catabolic process; Biological Process::GO:0030145; manganese ion binding; Molecular Function::GO:0046872; metal ion binding; Molecular Function	IPR006124; Metalloenzyme::IPR011258; BPG-independent PGAM, N-terminal	2,3-bisphosphoglycerate-independent phosphoglycerate mutase; K15633 2,3-bisphosphoglycerate-independent phosphoglycerate mutase [EC:5.4.2.12] (A)	2,3-bisphosphoglycerate-independent phosphoglycerate mutase OS=Mesembryanthemum crystallinum GN=PGM1 PE=2 SV=1
evm.model.000029F.28	GO:0003747; translation release factor activity; Molecular Function::GO:0005737; cytoplasm; Cellular Component::GO:0006415; translational termination; Biological Process::GO:0016149; translation release factor activity, codon specific; Molecular Function	IPR000352; Peptide chain release factor class I/class II::IPR004374; Peptide chain release factor 2::IPR005139; Peptide chain release factor	peptide chain release factor 1-like, mitochondrial; K02836 peptide chain release factor 2 (A)	Peptide chain release factor PrfB1, chloroplastic OS=Arabidopsis thaliana GN=PRFB1 PE=2 SV=1
evm.model.000146F.15.1	GO:0003777; microtubule motor activity; Molecular Function::GO:0005524; ATP binding; Molecular Function::GO:0005871; kinesin complex; Cellular Component::GO:0007018; microtubule-based movement; Biological Process::GO:0008017; microtubule binding; Molecular Function	IPR001752; Kinesin, motor domain::IPR027640; Kinesin-like protein	kinesin-like protein KIF3B; K10406 kinesin family member C2/C3 (A)	Kinesin-like protein KCA2 OS=Arabidopsis thaliana GN=KCA2 PE=1 SV=1
evm.model.000022F.145	GO:0005779; integral to peroxisomal membrane; Cellular Component::GO:0016559; peroxisome fission; Biological Process	IPR008733; Peroxisomal biogenesis factor 11	peroxisomal membrane protein 11D; K13352 peroxin-11B (A)	Peroxisomal membrane protein 11D OS=Arabidopsis thaliana GN=PEX11D PE=1 SV=2
evm.model.000040F.228	GO:0005515; protein binding; Molecular Function::GO:0009055; electron carrier activity; Molecular Function::GO:0015035; protein disulfide oxidoreductase activity; Molecular Function::GO:0045454; cell redox homeostasis; Biological Process	IPR002109; Glutaredoxin::IPR004045; Glutathione S-transferase, N-terminal	uncharacterized LOC101202752; K03354 anaphase-promoting complex subunit 7 (A)	NA
evm.model.000073F.12	GO:0009055; electron carrier activity; Molecular Function::GO:0015035; protein disulfide oxidoreductase activity; Molecular Function::GO:0045454; cell redox homeostasis; Biological Process	IPR002109; Glutaredoxin::IPR004480; Monothiol glutaredoxin-related	monothiol glutaredoxin-S7, chloroplastic; K07390 monothiol glutaredoxin (A)	Monothiol glutaredoxin-S7, chloroplastic OS=Oryza sativa subsp. japonica GN=GRXS7 PE=2 SV=1
evm.model.000012F.67	GO:0005737; cytoplasm; Cellular Component::GO:0006457; protein folding; Biological Process	IPR020818; Chaperonin Cpn10	10 kDa chaperonin; K04078 chaperonin GroES (A)	10 kDa chaperonin OS=Synechococcus sp. (strain ATCC 27144 / PCC 6301 / SAUG 1402/1) GN=groS PE=3 SV=1
evm.model.000014F.31	GO:0006457; protein folding; Biological Process	IPR001179; Peptidyl-prolyl cis-trans isomerase, FKBP-type, domain::IPR023566; Peptidyl-prolyl cis-trans isomerase, FKBP-type	peptidyl-prolyl cis-trans isomerase FKBP16-2, chloroplastic; K01802 peptidylprolyl isomerase [EC:5.2.1.8] (A)	Photosynthetic NDH subunit of lumenal location 4, chloroplastic OS=Arabidopsis thaliana GN=PNSL4 PE=1 SV=1
evm.model.000027F.52	GO:0003755; peptidyl-prolyl cis-trans isomerase activity; Molecular Function::GO:0006457; protein folding; Biological Process	IPR002130; Cyclophilin-like peptidyl-prolyl cis-trans isomerase domain	YALI0E00132p; K10598 peptidyl-prolyl cis-trans isomerase-like 2 [EC:5.2.1.8] (A)	Peptidyl-prolyl cis-trans isomerase CYP38, chloroplastic OS=Arabidopsis thaliana GN=CYP38 PE=1 SV=1
evm.model.000029F.206	GO:0006457; protein folding; Biological Process	IPR001179; Peptidyl-prolyl cis-trans isomerase, FKBP-type, domain::IPR023566; Peptidyl-prolyl cis-trans isomerase, FKBP-type	peptidyl-prolyl cis-trans isomerase FKBP16-3, chloroplastic-like; K01802 peptidylprolyl isomerase [EC:5.2.1.8] (A)	Peptidyl-prolyl cis-trans isomerase FKBP16-3, chloroplastic OS=Arabidopsis thaliana GN=FKBP16-3 PE=1 SV=2
evm.model.000058F.19	GO:0006457; protein folding; Biological Process	IPR001179; Peptidyl-prolyl cis-trans isomerase, FKBP-type, domain::IPR023566; Peptidyl-prolyl cis-trans isomerase, FKBP-type	peptidyl-prolyl cis-trans isomerase FKBP16-3, chloroplastic; K01802 peptidylprolyl isomerase [EC:5.2.1.8] (A)	Peptidyl-prolyl cis-trans isomerase FKBP19, chloroplastic OS=Arabidopsis thaliana GN=FKBP19 PE=1 SV=1
evm.model.000092F.29	GO:0006457; protein folding; Biological Process::GO:0015031; protein transport; Biological Process	IPR008881; Trigger factor, ribosome-binding, bacterial	NA	Trigger factor OS=Thermosynechococcus elongatus (strain BP-1) GN=tig PE=3 SV=1
evm.model.000095F.36	GO:0003755; peptidyl-prolyl cis-trans isomerase activity; Molecular Function::GO:0006457; protein folding; Biological Process	IPR002130; Cyclophilin-like peptidyl-prolyl cis-trans isomerase domain	peptidyl-prolyl cis-trans isomerase CYP21-4-like; K12733 peptidyl-prolyl cis-trans isomerase-like 1 [EC:5.2.1.8] (A)	Peptidyl-prolyl cis-trans isomerase CYP21-4 OS=Arabidopsis thaliana GN=CYP21-4 PE=2 SV=1
evm.model.000114F.13	GO:0006457; protein folding; Biological Process	IPR001179; Peptidyl-prolyl cis-trans isomerase, FKBP-type, domain::IPR023566; Peptidyl-prolyl cis-trans isomerase, FKBP-type	peptidyl-prolyl cis-trans isomerase FKBP13, chloroplastic; K01802 peptidylprolyl isomerase [EC:5.2.1.8] (A)	Peptidyl-prolyl cis-trans isomerase FKBP13, chloroplastic OS=Arabidopsis thaliana GN=FKBP13 PE=1 SV=2
evm.model.000143F.11	GO:0003779; actin binding; Molecular Function::GO:0005622; intracellular; Cellular Component::GO:0015629; actin cytoskeleton; Cellular Component::GO:0030042; actin filament depolymerization; Biological Process	IPR002108; Actin-binding, cofilin/tropomyosin type::IPR017904; ADF/Cofilin/Destrin	actin-depolymerizing factor 5; K05765 cofilin (A)	Actin-depolymerizing factor 5 OS=Arabidopsis thaliana GN=ADF5 PE=1 SV=1
evm.model.000056F.53	GO:0000166; nucleotide binding; Molecular Function::GO:0003924; GTPase activity; Molecular Function::GO:0005047; signal recognition particle binding; Molecular Function::GO:0005525; GTP binding; Molecular Function::GO:0005785; signal recognition particle receptor complex; Cellular Component::GO:0006184; GTP catabolic process; Biological Process::GO:0006614; SRP-dependent cotranslational protein t…	IPR000897; Signal recognition particle, SRP54 subunit, GTPase domain::IPR003593; AAA+ ATPase domain::IPR007222; Signal recognition particle receptor, alpha subunit, N-terminal::IPR013822; Signal recognition particle, SRP54 subunit, helical bundle	signal recognition particle receptor subunit alpha homolog; K13431 signal recognition particle receptor subunit alpha (A)	Signal recognition particle receptor subunit alpha OS=Bos taurus GN=SRPR PE=2 SV=1
evm.model.000062F.22	GO:0000166; nucleotide binding; Molecular Function::GO:0005525; GTP binding; Molecular Function::GO:0006614; SRP-dependent cotranslational protein targeting to membrane; Biological Process::GO:0017111; nucleoside-triphosphatase activity; Molecular Function	IPR000897; Signal recognition particle, SRP54 subunit, GTPase domain::IPR003593; AAA+ ATPase domain::IPR013822; Signal recognition particle, SRP54 subunit, helical bundle	cell division protein FtsY homolog, chloroplastic; K03110 fused signal recognition particle receptor (A)	Cell division protein FtsY homolog, chloroplastic OS=Arabidopsis thaliana GN=CPFTSY PE=1 SV=2
evm.model.000039F.286	GO:0055085; transmembrane transport; Biological Process	IPR004813; Oligopeptide transporter, OPT superfamily	probable ribose-5-phosphate isomerase 2; K01807 ribose 5-phosphate isomerase A [EC:5.3.1.6] (A)	Metal-nicotianamine transporter YSL1 OS=Arabidopsis thaliana GN=YSL1 PE=2 SV=2
evm.model.000052F.108	GO:0016021; integral to membrane; Cellular Component::GO:0055085; transmembrane transport; Biological Process	IPR011701; Major facilitator superfamily::IPR020846; Major facilitator superfamily domain	sodium-dependent phosphate transport protein 1, chloroplastic-like; K08193 MFS transporter, ACS family, solute carrier family 17 (sodium-dependent inorganic phosphate cotransporter), other (A)	Sodium-dependent phosphate transport protein 1, chloroplastic OS=Arabidopsis thaliana GN=ANTR1 PE=1 SV=1
evm.model.000140F.41.1	GO:0055085; transmembrane transport; Biological Process	IPR002067; Mitochondrial carrier protein::IPR018108; Mitochondrial substrate/solute carrier	hypothetical protein; K14684 solute carrier family 25 (mitochondrial phosphate transporter), member 23/24/25/41 (A)	Mitochondrial substrate carrier family protein B OS=Dictyostelium discoideum GN=mcfB PE=3 SV=1
evm.model.000041F.211	GO:0003723; RNA binding; Molecular Function::GO:0006355; regulation of transcription, DNA-dependent; Biological Process	IPR001678; Bacterial Fmu (Sun)/eukaryotic nucleolar NOL1/Nop2p::IPR006027; NusB/RsmB/TIM44::IPR023267; RNA (C5-cytosine) methyltransferase::IPR023268; RNA (C5-cytosine) methyltransferase, putative Rsm-related, plant	hypothetical protein; K03500 16S rRNA (cytosine967-C5)-methyltransferase [EC:2.1.1.176] (A)	Ribosomal RNA small subunit methyltransferase B OS=Synechocystis sp. (strain PCC 6803 / Kazusa) GN=rsmB PE=3 SV=1
evm.model.000099F.180	GO:0003723; RNA binding; Molecular Function::GO:0006355; regulation of transcription, DNA-dependent; Biological Process	IPR006027; NusB/RsmB/TIM44	NA	N utilization substance protein B homolog OS=Peptoclostridium difficile (strain 630) GN=nusB PE=3 SV=1
evm.model.000016F.16	GO:0000079; regulation of cyclin-dependent protein serine/threonine kinase activity; Biological Process::GO:0019901; protein kinase binding; Molecular Function	IPR013922; Cyclin PHO80-like	uncharacterized LOC106363601; K01647 citrate synthase [EC:2.3.3.1] (A)	Cyclin-U1-1 OS=Arabidopsis thaliana GN=CYCU1-1 PE=1 SV=1
evm.model.000037F.98	GO:0004252; serine-type endopeptidase activity; Molecular Function::GO:0006508; proteolysis; Biological Process::GO:0042802; identical protein binding; Molecular Function::GO:0043086; negative regulation of catalytic activity; Biological Process	IPR000209; Peptidase S8/S53 domain::IPR010259; Proteinase inhibitor I9::IPR015500; Peptidase S8, subtilisin-related	peptidase, putative (EC:3.4.21.25); K18443 golgi-specific brefeldin A-resistance guanine nucleotide exchange factor 1 (A)	Subtilisin-like protease SBT1.7 OS=Arabidopsis thaliana GN=SBT1.7 PE=1 SV=1
evm.model.000043F.166	GO:0001671; ATPase activator activity; Molecular Function::GO:0006950; response to stress; Biological Process::GO:0051087; chaperone binding; Molecular Function	IPR013538; Activator of Hsp90 ATPase homologue 1-like::IPR015310; Activator of Hsp90 ATPase, N-terminal	NA	Activator of 90 kDa heat shock protein ATPase homolog 1 OS=Mus musculus GN=Ahsa1 PE=2 SV=2
evm.model.000013F.51	GO:0003700; sequence-specific DNA binding transcription factor activity; Molecular Function::GO:0005634; nucleus; Cellular Component::GO:0006355; regulation of transcription, DNA-dependent; Biological Process::GO:0009408; response to heat; Biological Process::GO:0043565; sequence-specific DNA binding; Molecular Function	IPR000232; Heat shock factor (HSF)-type, DNA-binding::IPR027709; Heat shock transcription factor, plant::IPR027725; Heat shock transcription factor family	heat stress transcription factor A-4b-like; K09419 heat shock transcription factor, other eukaryote (A)	Heat stress transcription factor A-5 OS=Oryza sativa subsp. japonica GN=HSFA5 PE=2 SV=1
evm.model.000024F.135	GO:0003700; sequence-specific DNA binding transcription factor activity; Molecular Function::GO:0005634; nucleus; Cellular Component::GO:0006355; regulation of transcription, DNA-dependent; Biological Process::GO:0009408; response to heat; Biological Process::GO:0043565; sequence-specific DNA binding; Molecular Function	IPR000232; Heat shock factor (HSF)-type, DNA-binding::IPR027709; Heat shock transcription factor, plant::IPR027725; Heat shock transcription factor family	Heat shock transcription factor A2 isoform 1; K09419 heat shock transcription factor, other eukaryote (A)	Heat stress transcription factor A-2 OS=Arabidopsis thaliana GN=HSFA2 PE=1 SV=1
evm.model.000029F.320	GO:0003700; sequence-specific DNA binding transcription factor activity; Molecular Function::GO:0006355; regulation of transcription, DNA-dependent; Biological Process	IPR001471; AP2/ERF domain	ethylene response factor; K09286 EREBP-like factor (A)	Ethylene-responsive transcription factor 3 OS=Arabidopsis thaliana GN=ERF3 PE=1 SV=1
evm.model.000030F.188	GO:0003700; sequence-specific DNA binding transcription factor activity; Molecular Function::GO:0005634; nucleus; Cellular Component::GO:0006355; regulation of transcription, DNA-dependent; Biological Process::GO:0009408; response to heat; Biological Process::GO:0043565; sequence-specific DNA binding; Molecular Function	IPR000232; Heat shock factor (HSF)-type, DNA-binding::IPR027709; Heat shock transcription factor, plant::IPR027725; Heat shock transcription factor family	heat shock factor protein HSF30; K09419 heat shock transcription factor, other eukaryote (A)	Heat stress transcription factor A-2 OS=Arabidopsis thaliana GN=HSFA2 PE=1 SV=1
evm.model.000036F.143	GO:0003700; sequence-specific DNA binding transcription factor activity; Molecular Function::GO:0006355; regulation of transcription, DNA-dependent; Biological Process	IPR001471; AP2/ERF domain	ethylene-responsive transcription factor 1B-like; K14516 ethylene-responsive transcription factor 1 (A)	Ethylene-responsive transcription factor 1B OS=Arabidopsis thaliana GN=ERF1B PE=1 SV=2
evm.model.000041F.233	GO:0003700; sequence-specific DNA binding transcription factor activity; Molecular Function::GO:0006355; regulation of transcription, DNA-dependent; Biological Process::GO:0043565; sequence-specific DNA binding; Molecular Function	IPR003657; DNA-binding WRKY	WRKY transcription factor 1-like; K18834 WRKY transcription factor 1 (A)	Probable WRKY transcription factor 20 OS=Arabidopsis thaliana GN=WRKY20 PE=2 SV=1
evm.model.000042F.152	GO:0003700; sequence-specific DNA binding transcription factor activity; Molecular Function::GO:0006355; regulation of transcription, DNA-dependent; Biological Process	IPR001471; AP2/ERF domain	DREB1; dehydration responsive element binding protein; K09286 EREBP-like factor (A)	Dehydration-responsive element-binding protein 2C OS=Arabidopsis thaliana GN=DREB2C PE=2 SV=2
evm.model.000067F.182	GO:0003700; sequence-specific DNA binding transcription factor activity; Molecular Function::GO:0005634; nucleus; Cellular Component::GO:0006355; regulation of transcription, DNA-dependent; Biological Process::GO:0009408; response to heat; Biological Process::GO:0043565; sequence-specific DNA binding; Molecular Function	IPR000232; Heat shock factor (HSF)-type, DNA-binding::IPR027709; Heat shock transcription factor, plant::IPR027725; Heat shock transcription factor family	heat stress transcription factor B-2a-like; K09419 heat shock transcription factor, other eukaryote (A)	Heat stress transcription factor B-2a OS=Arabidopsis thaliana GN=HSFB2A PE=2 SV=1
evm.model.000144F.5	GO:0003700; sequence-specific DNA binding transcription factor activity; Molecular Function::GO:0005634; nucleus; Cellular Component::GO:0006355; regulation of transcription, DNA-dependent; Biological Process::GO:0009408; response to heat; Biological Process::GO:0043565; sequence-specific DNA binding; Molecular Function	IPR000232; Heat shock factor (HSF)-type, DNA-binding::IPR027709; Heat shock transcription factor, plant::IPR027725; Heat shock transcription factor family	heat shock factor protein HSF30; K09419 heat shock transcription factor, other eukaryote (A)	Heat stress transcription factor A-2 OS=Arabidopsis thaliana GN=HSFA2 PE=1 SV=1
evm.model.000024F.46.1	GO:0004143; diacylglycerol kinase activity; Molecular Function::GO:0007205; protein kinase C-activating G-protein coupled receptor signaling pathway; Biological Process	IPR000756; Diacylglycerol kinase, accessory domain::IPR001206; Diacylglycerol kinase, catalytic domain	diacylglycerol kinase 5-like; K00901 diacylglycerol kinase (ATP) [EC:2.7.1.107] (A)	Diacylglycerol kinase 5 OS=Arabidopsis thaliana GN=DGK5 PE=2 SV=1
evm.model.000044F.32	GO:0005215; transporter activity; Molecular Function::GO:0006810; transport; Biological Process::GO:0016020; membrane; Cellular Component	IPR001046; Natural resistance-associated macrophage like	hypothetical protein; K12347 natural resistance-associated macrophage protein (A)	Metal transporter Nramp3 OS=Arabidopsis thaliana GN=NRAMP3 PE=2 SV=2
evm.model.000044F.195	GO:0004129; cytochrome-c oxidase activity; Molecular Function::GO:0005740; mitochondrial envelope; Cellular Component	IPR002124; Cytochrome c oxidase, subunit Vb	cytochrome c oxidase subunit 5b-2, mitochondrial-like; K02265 cytochrome c oxidase subunit 5b (A)	Cytochrome c oxidase subunit 5b-2, mitochondrial OS=Arabidopsis thaliana GN=COX5B-2 PE=2 SV=1
evm.model.000020F.209	GO:0009916; alternative oxidase activity; Molecular Function::GO:0055114; oxidation-reduction process; Biological Process	IPR002680; Alternative oxidase	hypothetical protein; K17893 ubiquinol oxidase [EC:1.10.3.11] (A)	Ubiquinol oxidase 1a, mitochondrial OS=Arabidopsis thaliana GN=AOX1A PE=1 SV=2
evm.model.000051F.63	GO:0005506; iron ion binding; Molecular Function::GO:0005515; protein binding; Molecular Function::GO:0016165; lipoxygenase activity; Molecular Function::GO:0016702; oxidoreductase activity, acting on single donors with incorporation of molecular oxygen, incorporation of two atoms of oxygen; Molecular Function::GO:0046872; metal ion binding; Molecular Function::GO:0055114; oxidation-reduction pro…	IPR000907; Lipoxygenase::IPR001024; PLAT/LH2 domain::IPR001246; Lipoxygenase, plant::IPR013819; Lipoxygenase, C-terminal	probable linoleate 9S-lipoxygenase 5; K15718 linoleate 9S-lipoxygenase [EC:1.13.11.58] (A)	Probable linoleate 9S-lipoxygenase 5 OS=Solanum tuberosum GN=LOX1.5 PE=2 SV=1
evm.model.000080F.5_evm.model.000080F.6	GO:0010181; FMN binding; Molecular Function::GO:0016491; oxidoreductase activity; Molecular Function::GO:0055114; oxidation-reduction process; Biological Process	IPR001155; NADH:flavin oxidoreductase/NADH oxidase, N-terminal	12-oxophytodienoate reductase 2-like; K05894 12-oxophytodienoic acid reductase [EC:1.3.1.42] (A)	12-oxophytodienoate reductase 2 OS=Arabidopsis thaliana GN=OPR2 PE=1 SV=2
evm.model.000084F.127	GO:0005506; iron ion binding; Molecular Function::GO:0009055; electron carrier activity; Molecular Function::GO:0016705; oxidoreductase activity, acting on paired donors, with incorporation or reduction of molecular oxygen; Molecular Function::GO:0020037; heme binding; Molecular Function::GO:0055114; oxidation-reduction process; Biological Process	IPR001128; Cytochrome P450::IPR002401; Cytochrome P450, E-class, group I	cytochrome P450 CYP736A12-like; K07408 cytochrome P450, family 1, subfamily A, polypeptide 1 [EC:1.14.14.1] (A)	Cytochrome P450 CYP736A12 OS=Panax ginseng PE=2 SV=1
evm.model.000173F.14	GO:0018580; nitronate monooxygenase activity; Molecular Function::GO:0055114; oxidation-reduction process; Biological Process	IPR004136; 2-nitropropane dioxygenase, NPD	putative enoyl-[acyl-carrier-protein] reductase; K02371 enoyl-[acyl-carrier protein] reductase II [EC:1.3.1.9] (A)	Probable nitronate monooxygenase OS=Bacillus subtilis (strain 168) GN=yrpB PE=3 SV=1
evm.model.000015F.7	GO:0003824; catalytic activity; Molecular Function::GO:0008152; metabolic process; Biological Process::GO:0045454; cell redox homeostasis; Biological Process	IPR002500; Phosphoadenosine phosphosulphate reductase::IPR012336; Thioredoxin-like fold::IPR013766; Thioredoxin domain	5'-adenylylsulfate reductase 1, chloroplastic-like; K05907 adenylyl-sulfate reductase (glutathione) [EC:1.8.4.9] (A)	5'-adenylylsulfate reductase 3, chloroplastic OS=Arabidopsis thaliana GN=APR3 PE=2 SV=2
evm.model.000039F.312	GO:0008152; metabolic process; Biological Process::GO:0016758; transferase activity, transferring hexosyl groups; Molecular Function	IPR002213; UDP-glucuronosyl/UDP-glucosyltransferase	UDP-glycosyltransferase 73C1-like; K13496 UDP-glucosyl transferase 73C [EC:2.4.1.-] (A)	UDP-glycosyltransferase 89B1 OS=Arabidopsis thaliana GN=UGT89B1 PE=2 SV=2
evm.model.000105F.104.1	GO:0003824; catalytic activity; Molecular Function::GO:0008152; metabolic process; Biological Process::GO:0045454; cell redox homeostasis; Biological Process	IPR002500; Phosphoadenosine phosphosulphate reductase::IPR012336; Thioredoxin-like fold::IPR013766; Thioredoxin domain	5'-adenylylsulfate reductase 3, chloroplastic-like; K05907 adenylyl-sulfate reductase (glutathione) [EC:1.8.4.9] (A)	5'-adenylylsulfate reductase 3, chloroplastic OS=Arabidopsis thaliana GN=APR3 PE=2 SV=2
evm.model.000105F.27	GO:0008152; metabolic process; Biological Process::GO:0016758; transferase activity, transferring hexosyl groups; Molecular Function	IPR002213; UDP-glucuronosyl/UDP-glucosyltransferase	anthocyanidin 3-O-glucosyltransferase 2; K08237 hydroquinone glucosyltransferase [EC:2.4.1.218] (A)	UDP-glucose flavonoid 3-O-glucosyltransferase 6 OS=Fragaria ananassa GN=GT6 PE=1 SV=1
evm.model.000121F.65	GO:0008152; metabolic process; Biological Process::GO:0016758; transferase activity, transferring hexosyl groups; Molecular Function	IPR002213; UDP-glucuronosyl/UDP-glucosyltransferase	hypothetical protein; K12356 coniferyl-alcohol glucosyltransferase [EC:2.4.1.111] (A)	Putative UDP-glucose flavonoid 3-O-glucosyltransferase 3 OS=Fragaria ananassa GN=GT3 PE=2 SV=1
evm.model.000123F.83	GO:0008152; metabolic process; Biological Process::GO:0016758; transferase activity, transferring hexosyl groups; Molecular Function	IPR002213; UDP-glucuronosyl/UDP-glucosyltransferase	crocetin glucosyltransferase, chloroplastic-like; K12338 anthocyanidin 3-O-glucoside 5-O-glucosyltransferase [EC:2.4.1.298] (A)	Crocetin glucosyltransferase, chloroplastic OS=Gardenia jasminoides GN=UGT75L6 PE=1 SV=1
evm.model.000123F.84	GO:0008152; metabolic process; Biological Process::GO:0016758; transferase activity, transferring hexosyl groups; Molecular Function	IPR002213; UDP-glucuronosyl/UDP-glucosyltransferase	crocetin glucosyltransferase, chloroplastic-like; K12338 anthocyanidin 3-O-glucoside 5-O-glucosyltransferase [EC:2.4.1.298] (A)	Crocetin glucosyltransferase, chloroplastic OS=Gardenia jasminoides GN=UGT75L6 PE=1 SV=1
evm.model.000019F.183	GO:0009058; biosynthetic process; Biological Process::GO:0030170; pyridoxal phosphate binding; Molecular Function	IPR004839; Aminotransferase, class I/classII	hypothetical protein; K01762 1-aminocyclopropane-1-carboxylate synthase [EC:4.4.1.14] (A)	1-aminocyclopropane-1-carboxylate synthase 7 OS=Arabidopsis thaliana GN=ACS7 PE=1 SV=1
evm.model.000060F.78	GO:0004372; glycine hydroxymethyltransferase activity; Molecular Function::GO:0006544; glycine metabolic process; Biological Process::GO:0006563; L-serine metabolic process; Biological Process	IPR001085; Serine hydroxymethyltransferase	serine hydroxymethyltransferase 7-like; K00600 glycine hydroxymethyltransferase [EC:2.1.2.1] (A)	Serine hydroxymethyltransferase 7 OS=Arabidopsis thaliana GN=SHM7 PE=2 SV=1
evm.model.000104F.65	GO:0004372; glycine hydroxymethyltransferase activity; Molecular Function::GO:0006544; glycine metabolic process; Biological Process::GO:0006563; L-serine metabolic process; Biological Process	IPR001085; Serine hydroxymethyltransferase	serine hydroxymethyltransferase 7; K00600 glycine hydroxymethyltransferase [EC:2.1.2.1] (A)	Serine hydroxymethyltransferase 6 OS=Arabidopsis thaliana GN=SHM6 PE=2 SV=1
evm.model.000022F.66	GO:0004672; protein kinase activity; Molecular Function::GO:0004713; protein tyrosine kinase activity; Molecular Function::GO:0005524; ATP binding; Molecular Function::GO:0006468; protein phosphorylation; Biological Process	IPR000719; Protein kinase domain::IPR001245; Serine-threonine/tyrosine-protein kinase catalytic domain::IPR002290; Serine/threonine- / dual specificity protein kinase, catalytic domain::IPR020635; Tyrosine-protein kinase, catalytic domain	G-type lectin S-receptor-like serine/threonine-protein kinase At4g03230; K04733 interleukin-1 receptor-associated kinase 4 [EC:2.7.11.1] (A)	G-type lectin S-receptor-like serine/threonine-protein kinase B120 OS=Arabidopsis thaliana GN=B120 PE=2 SV=1
evm.model.000040F.90	GO:0004672; protein kinase activity; Molecular Function::GO:0004713; protein tyrosine kinase activity; Molecular Function::GO:0005524; ATP binding; Molecular Function::GO:0006468; protein phosphorylation; Biological Process	IPR000719; Protein kinase domain::IPR002290; Serine/threonine- / dual specificity protein kinase, catalytic domain::IPR020635; Tyrosine-protein kinase, catalytic domain	mitogen-activated protein kinase 3; K04371 mitogen-activated protein kinase 1/3 [EC:2.7.11.24] (A)	Mitogen-activated protein kinase 3 OS=Arabidopsis thaliana GN=MPK3 PE=1 SV=2
evm.model.000078F.80.1	GO:0004672; protein kinase activity; Molecular Function::GO:0005524; ATP binding; Molecular Function::GO:0006468; protein phosphorylation; Biological Process	IPR000719; Protein kinase domain::IPR002290; Serine/threonine- / dual specificity protein kinase, catalytic domain	hypothetical protein; K08282 non-specific serine/threonine protein kinase [EC:2.7.11.1] (A)	Serine/threonine-protein kinase OXI1 OS=Arabidopsis thaliana GN=OXI1 PE=1 SV=1
evm.model.000078F.81	GO:0004672; protein kinase activity; Molecular Function::GO:0005524; ATP binding; Molecular Function::GO:0006468; protein phosphorylation; Biological Process	IPR000719; Protein kinase domain::IPR002290; Serine/threonine- / dual specificity protein kinase, catalytic domain	hypothetical protein; K08286 protein-serine/threonine kinase [EC:2.7.11.-] (A)	Serine/threonine-protein kinase OXI1 OS=Arabidopsis thaliana GN=OXI1 PE=1 SV=1
evm.model.000192F.40	GO:0004672; protein kinase activity; Molecular Function::GO:0005524; ATP binding; Molecular Function::GO:0006468; protein phosphorylation; Biological Process	IPR000719; Protein kinase domain	putative serine/threonine-protein kinase-like protein CCR3; K04730 interleukin-1 receptor-associated kinase 1 [EC:2.7.11.1] (A)	Putative serine/threonine-protein kinase-like protein CCR3 OS=Arabidopsis thaliana GN=CCR3 PE=2 SV=1
evm.model.000047F.184	GO:0003735; structural constituent of ribosome; Molecular Function::GO:0005840; ribosome; Cellular Component::GO:0006412; translation; Biological Process	IPR021138; Ribosomal protein L18a	60S ribosomal protein L18a-like; K02882 large subunit ribosomal protein L18Ae (A)	60S ribosomal protein L18a-like protein OS=Arabidopsis thaliana GN=At1g29970 PE=2 SV=2
evm.model.000084F.199	GO:0003723; RNA binding; Molecular Function::GO:0003743; translation initiation factor activity; Molecular Function::GO:0006413; translational initiation; Biological Process	IPR001253; Translation initiation factor 1A (eIF-1A)::IPR006196; RNA-binding domain, S1, IF1 type	translation initiation factor eIF-1A family protein; K03236 translation initiation factor 1A (A)	Eukaryotic translation initiation factor 1A OS=Onobrychis viciifolia PE=2 SV=2
evm.model.000047F.255	GO:0000166; nucleotide binding; Molecular Function::GO:0005524; ATP binding; Molecular Function::GO:0017111; nucleoside-triphosphatase activity; Molecular Function::GO:0019538; protein metabolic process; Biological Process	IPR001270; ClpA/B family::IPR003593; AAA+ ATPase domain::IPR003959; ATPase, AAA-type, core::IPR004176; Clp, N-terminal::IPR013093; ATPase, AAA-2::IPR019489; Clp ATPase, C-terminal	chaperone protein ClpB1; K03695 ATP-dependent Clp protease ATP-binding subunit ClpB (A)	Chaperone protein ClpB1 OS=Arabidopsis thaliana GN=CLPB1 PE=1 SV=2
evm.model.000017F.188	GO:0006508; proteolysis; Biological Process::GO:0008234; cysteine-type peptidase activity; Molecular Function	IPR000668; Peptidase C1A, papain C-terminal::IPR013128; Peptidase C1A, papain::IPR013201; Proteinase inhibitor I29, cathepsin propeptide	cysteine protease, putative (EC:1.3.1.74); K01365 cathepsin L [EC:3.4.22.15] (A)	Cysteine proteinase RD21a OS=Arabidopsis thaliana GN=RD21A PE=1 SV=1
evm.model.000055F.194	GO:0004222; metalloendopeptidase activity; Molecular Function::GO:0006508; proteolysis; Biological Process::GO:0016020; membrane; Cellular Component	IPR001915; Peptidase M48	T-complex protein 1 subunit theta; K09500 T-complex protein 1 subunit theta (A)	Mitochondrial metalloendopeptidase OMA1 OS=Saccharomyces cerevisiae (strain ATCC 204508 / S288c) GN=OMA1 PE=1 SV=2
evm.model.000057F.102	GO:0006508; proteolysis; Biological Process::GO:0008236; serine-type peptidase activity; Molecular Function::GO:0016020; membrane; Cellular Component	IPR000223; Peptidase S26A, signal peptidase I::IPR019533; Peptidase S26	thylakoidal processing peptidase 1, chloroplastic-like; K03100 signal peptidase I [EC:3.4.21.89] (A)	Thylakoidal processing peptidase 1, chloroplastic OS=Arabidopsis thaliana GN=TPP1 PE=2 SV=2
evm.model.000067F.165	GO:0004190; aspartic-type endopeptidase activity; Molecular Function::GO:0006508; proteolysis; Biological Process	IPR001461; Peptidase A1	hypothetical protein; K00924 [EC:2.7.1.-] (A)	Aspartic proteinase-like protein 1 OS=Arabidopsis thaliana GN=At5g10080 PE=1 SV=1
evm.model.000022F.67	GO:0005515; protein binding; Molecular Function::GO:0048544; recognition of pollen; Biological Process	IPR000742; Epidermal growth factor-like domain::IPR000858; S-locus glycoprotein::IPR001480; Bulb-type lectin domain	G-type lectin S-receptor-like serine/threonine-protein kinase RKS1; K05349 beta-glucosidase [EC:3.2.1.21] (A)	G-type lectin S-receptor-like serine/threonine-protein kinase B120 OS=Arabidopsis thaliana GN=B120 PE=2 SV=1
evm.model.000024F.17	GO:0000145; exocyst; Cellular Component::GO:0006887; exocytosis; Biological Process	IPR004140; Exocyst complex protein Exo70	Exocyst subunit exo70 family protein D2; K07195 exocyst complex component 7 (A)	Exocyst complex component EXO70A1 OS=Arabidopsis thaliana GN=EXO70A1 PE=1 SV=1
evm.model.000031F.12	GO:0016021; integral to membrane; Cellular Component::GO:0055085; transmembrane transport; Biological Process	IPR011701; Major facilitator superfamily::IPR020846; Major facilitator superfamily domain	sugar transporter; K09008 NADH dehydrogenase [ubiquinone] 1 alpha subcomplex assembly factor 3 (A)	Probable sphingolipid transporter spinster homolog 2 OS=Arabidopsis thaliana GN=At5g64500 PE=2 SV=1
evm.model.000043F.239	GO:0016021; integral to membrane; Cellular Component::GO:0055085; transmembrane transport; Biological Process	IPR011701; Major facilitator superfamily	hypothetical protein; K02575 MFS transporter, NNP family, nitrate/nitrite transporter (A)	High-affinity nitrate transporter 2.1 OS=Arabidopsis thaliana GN=NRT2.1 PE=1 SV=1
evm.model.000156F.67	GO:0016620; oxidoreductase activity, acting on the aldehyde or oxo group of donors, NAD or NADP as acceptor; Molecular Function::GO:0055114; oxidation-reduction process; Biological Process	IPR020828; Glyceraldehyde 3-phosphate dehydrogenase, NAD(P) binding domain::IPR020829; Glyceraldehyde 3-phosphate dehydrogenase, catalytic domain::IPR020831; Glyceraldehyde/Erythrose phosphate dehydrogenase family	Glyceraldehyde-3-phosphate dehydrogenase C2 isoform 1; K00134 glyceraldehyde 3-phosphate dehydrogenase [EC:1.2.1.12] (A)	Glyceraldehyde-3-phosphate dehydrogenase, cytosolic OS=Magnolia liliiflora GN=GAPC PE=2 SV=1
evm.model.000156F.89	GO:0004601; peroxidase activity; Molecular Function::GO:0005509; calcium ion binding; Molecular Function::GO:0016491; oxidoreductase activity; Molecular Function::GO:0050664; oxidoreductase activity, acting on NAD(P)H, oxygen as acceptor; Molecular Function::GO:0055114; oxidation-reduction process; Biological Process	IPR002048; EF-hand domain::IPR013112; FAD-binding 8::IPR013130; Ferric reductase transmembrane component-like domain::IPR013623; NADPH oxidase Respiratory burst::IPR017927; Ferredoxin reductase-type FAD-binding domain	Respiratory burst oxidase D; K13447 respiratory burst oxidase [EC:1.6.3.- 1.11.1.-] (A)	Respiratory burst oxidase homolog protein D OS=Arabidopsis thaliana GN=RBOHD PE=1 SV=1
evm.model.000161F.46	GO:0005506; iron ion binding; Molecular Function::GO:0009055; electron carrier activity; Molecular Function::GO:0016705; oxidoreductase activity, acting on paired donors, with incorporation or reduction of molecular oxygen; Molecular Function::GO:0020037; heme binding; Molecular Function::GO:0055114; oxidation-reduction process; Biological Process	IPR001128; Cytochrome P450::IPR002401; Cytochrome P450, E-class, group I	trans-cinnamate 4-monooxygenase; K00487 trans-cinnamate 4-monooxygenase [EC:1.14.13.11] (A)	Trans-cinnamate 4-monooxygenase OS=Helianthus tuberosus GN=CYP73A1 PE=1 SV=1
evm.model.000193F.17	GO:0005506; iron ion binding; Molecular Function::GO:0009055; electron carrier activity; Molecular Function::GO:0016705; oxidoreductase activity, acting on paired donors, with incorporation or reduction of molecular oxygen; Molecular Function::GO:0020037; heme binding; Molecular Function::GO:0055114; oxidation-reduction process; Biological Process	IPR001128; Cytochrome P450::IPR002401; Cytochrome P450, E-class, group I	cytochrome P450 CYP73A100; K00487 trans-cinnamate 4-monooxygenase [EC:1.14.13.11] (A)	Cytochrome P450 CYP73A100 OS=Panax ginseng PE=2 SV=1
evm.model.000037F.148	GO:0046373; L-arabinose metabolic process; Biological Process::GO:0046556; alpha-N-arabinofuranosidase activity; Molecular Function	IPR010720; Alpha-L-arabinofuranosidase, C-terminal	alpha-L-arabinofuranosidase 1; K01209 alpha-N-arabinofuranosidase [EC:3.2.1.55] (A)	Alpha-L-arabinofuranosidase 1 OS=Arabidopsis thaliana GN=ASD1 PE=1 SV=1
evm.model.000188F.13	GO:0004107; chorismate synthase activity; Molecular Function::GO:0009073; aromatic amino acid family biosynthetic process; Biological Process	IPR000453; Chorismate synthase	POPTRDRAFT_724971; chorismate synthase family protein; K01736 chorismate synthase [EC:4.2.3.5] (A)	Chorismate synthase, chloroplastic OS=Capnoides sempervirens PE=1 SV=1
evm.model.000033F.160	GO:0006470; protein dephosphorylation; Biological Process::GO:0008138; protein tyrosine/serine/threonine phosphatase activity; Molecular Function::GO:0016311; dephosphorylation; Biological Process::GO:0016791; phosphatase activity; Molecular Function	IPR000340; Dual specificity phosphatase, catalytic domain::IPR000387; Protein-tyrosine/Dual specificity phosphatase::IPR020422; Dual specificity phosphatase, subgroup, catalytic domain::IPR024950; Dual specificity phosphatase	putative dual specificity protein phosphatase DSP8; K14165 atypical dual specificity phosphatase [EC:3.1.3.16 3.1.3.48] (A)	Putative dual specificity protein phosphatase DSP8 OS=Arabidopsis thaliana GN=DSP8 PE=2 SV=2
evm.model.000156F.78	GO:0003824; catalytic activity; Molecular Function::GO:0004739; pyruvate dehydrogenase (acetyl-transferring) activity; Molecular Function::GO:0006086; acetyl-CoA biosynthetic process from pyruvate; Biological Process::GO:0008152; metabolic process; Biological Process	IPR005475; Transketolase-like, pyrimidine-binding domain::IPR005476; Transketolase, C-terminal::IPR027110; Pyruvate dehydrogenase E1 component subunit beta	pyruvate dehydrogenase E1 component subunit beta-1, mitochondrial; K00162 pyruvate dehydrogenase E1 component beta subunit [EC:1.2.4.1] (A)	Pyruvate dehydrogenase E1 component subunit beta-1, mitochondrial OS=Arabidopsis thaliana GN=PDH2 PE=1 SV=2
evm.model.000076F.34	GO:0005524; ATP binding; Molecular Function::GO:0016307; phosphatidylinositol phosphate kinase activity; Molecular Function::GO:0044267; cellular protein metabolic process; Biological Process::GO:0046488; phosphatidylinositol metabolic process; Biological Process	IPR002423; Chaperonin Cpn60/TCP-1::IPR002498; Phosphatidylinositol-4-phosphate 5-kinase, core::IPR016034; Phosphatidylinositol-4-phosphate 5-kinase, core, subgroup	putative 1-phosphatidylinositol-3-phosphate 5-kinase FAB1C; K00921 1-phosphatidylinositol-3-phosphate 5-kinase [EC:2.7.1.150] (A)	Putative 1-phosphatidylinositol-3-phosphate 5-kinase FAB1C OS=Arabidopsis thaliana GN=FAB1C PE=2 SV=1
evm.model.000025F.79	GO:0005515; protein binding; Molecular Function::GO:0005634; nucleus; Cellular Component::GO:0006511; ubiquitin-dependent protein catabolic process; Biological Process::GO:0007275; multicellular organismal development; Biological Process::GO:0008270; zinc ion binding; Molecular Function	IPR001841; Zinc finger, RING-type::IPR004162; Seven-in-absentia protein, sina::IPR013010; Zinc finger, SIAH-type::IPR018121; Seven-in-absentia protein, TRAF-like domain	E3 ubiquitin-protein ligase SINAT5-like; K04506 E3 ubiquitin-protein ligase SIAH1 [EC:2.3.2.27] (A)	E3 ubiquitin-protein ligase SINAT3 OS=Arabidopsis thaliana GN=SINAT3 PE=2 SV=1
evm.model.000055F.271	GO:0004175; endopeptidase activity; Molecular Function::GO:0004298; threonine-type endopeptidase activity; Molecular Function::GO:0005839; proteasome core complex; Cellular Component::GO:0006511; ubiquitin-dependent protein catabolic process; Biological Process::GO:0019773; proteasome core complex, alpha-subunit complex; Cellular Component::GO:0051603; proteolysis involved in cellular protein cat…	IPR000426; Proteasome, alpha-subunit, N-terminal domain::IPR001353; Proteasome, subunit alpha/beta::IPR023332; Proteasome A-type subunit	proteasome subunit alpha type-1-B-like; K02725 20S proteasome subunit alpha 6 [EC:3.4.25.1] (A)	Proteasome subunit alpha type-1-B OS=Arabidopsis thaliana GN=PAF2 PE=1 SV=2
evm.model.000069F.34	GO:0004175; endopeptidase activity; Molecular Function::GO:0004298; threonine-type endopeptidase activity; Molecular Function::GO:0005839; proteasome core complex; Cellular Component::GO:0006511; ubiquitin-dependent protein catabolic process; Biological Process::GO:0019773; proteasome core complex, alpha-subunit complex; Cellular Component::GO:0051603; proteolysis involved in cellular protein cat…	IPR000426; Proteasome, alpha-subunit, N-terminal domain::IPR001353; Proteasome, subunit alpha/beta::IPR023332; Proteasome A-type subunit	proteasome subunit alpha type-1-B-like; K02725 20S proteasome subunit alpha 6 [EC:3.4.25.1] (A)	Proteasome subunit alpha type-1-B OS=Arabidopsis thaliana GN=PAF2 PE=1 SV=2
evm.model.000046F.150	GO:0003934; GTP cyclohydrolase I activity; Molecular Function::GO:0005737; cytoplasm; Cellular Component::GO:0046654; tetrahydrofolate biosynthetic process; Biological Process	IPR001474; GTP cyclohydrolase I::IPR020602; GTP cyclohydrolase I domain	hypothetical protein; K01495 GTP cyclohydrolase I [EC:3.5.4.16] (A)	GTP cyclohydrolase 1 OS=Solanum lycopersicum GN=GCH1 PE=1 SV=1
evm.model.000045F.209	GO:0003684; damaged DNA binding; Molecular Function::GO:0005634; nucleus; Cellular Component::GO:0006289; nucleotide-excision repair; Biological Process	IPR002931; Transglutaminase-like::IPR018325; Rad4/PNGase transglutaminase-like fold	peptide-N(4)-(N-acetyl-beta-glucosaminyl)asparagine amidase-like; K01456 peptide-N4-(N-acetyl-beta-glucosaminyl)asparagine amidase [EC:3.5.1.52] (A)	Peptide-N(4)-(N-acetyl-beta-glucosaminyl)asparagine amidase OS=Arabidopsis thaliana GN=PNG1 PE=2 SV=1
evm.model.000020F.311	GO:0008152; metabolic process; Biological Process::GO:0016491; oxidoreductase activity; Molecular Function	IPR002539; MaoC-like domain::IPR027090; Enoyl-CoA hydratase 2	POPTRDRAFT_652170; maoC-like dehydratase domain-containing family protein; K19658 peroxisomal enoyl-CoA hydratase 2 [EC:4.2.1.119] (A)	Enoyl-CoA hydratase 2, peroxisomal OS=Arabidopsis thaliana GN=ECH2 PE=1 SV=1
evm.model.000027F.115	GO:0008152; metabolic process; Biological Process::GO:0016491; oxidoreductase activity; Molecular Function	IPR002938; Monooxygenase, FAD-binding::IPR003042; Aromatic-ring hydroxylase-like	zeaxanthin epoxidase, chloroplastic-like; K09838 zeaxanthin epoxidase [EC:1.14.13.90] (A)	Zeaxanthin epoxidase, chloroplastic OS=Prunus armeniaca PE=2 SV=1
evm.model.000049F.78	GO:0008152; metabolic process; Biological Process::GO:0016787; hydrolase activity; Molecular Function	IPR013094; Alpha/beta hydrolase fold-3	2-hydroxyisoflavanone dehydratase; K13258 2-hydroxyisoflavanone dehydratase [EC:4.2.1.105] (A)	Probable carboxylesterase 2 OS=Arabidopsis thaliana GN=CXE2 PE=2 SV=1
evm.model.000053F.22	GO:0008152; metabolic process; Biological Process::GO:0016787; hydrolase activity; Molecular Function	IPR002933; Peptidase M20::IPR011650; Peptidase M20, dimerisation domain	acetylornithine deacetylase; K01438 acetylornithine deacetylase [EC:3.5.1.16] (A)	Acetylornithine deacetylase OS=Arabidopsis thaliana GN=At4g17830 PE=2 SV=1
evm.model.000104F.5	GO:0008152; metabolic process; Biological Process::GO:0016624; oxidoreductase activity, acting on the aldehyde or oxo group of donors, disulfide as acceptor; Molecular Function	IPR001017; Dehydrogenase, E1 component	pyruvate dehydrogenase E1 component subunit alpha, mitochondrial; K00161 pyruvate dehydrogenase E1 component alpha subunit [EC:1.2.4.1] (A)	Pyruvate dehydrogenase E1 component subunit alpha, mitochondrial OS=Pisum sativum PE=2 SV=1
evm.model.000138F.70	GO:0008152; metabolic process; Biological Process::GO:0008168; methyltransferase activity; Molecular Function	IPR000878; Tetrapyrrole methylase	hypothetical protein; K00589 uroporphyrin-III C-methyltransferase [EC:2.1.1.107] (A)	Siroheme synthase OS=Saccharophagus degradans (strain 2-40 / ATCC 43961 / DSM 17024) GN=cysG PE=3 SV=1
evm.model.000188F.19	GO:0008152; metabolic process; Biological Process::GO:0016746; transferase activity, transferring acyl groups; Molecular Function	IPR002123; Phospholipid/glycerol acyltransferase	glycerol-3-phosphate acyltransferase 5; K13508 glycerol-3-phosphate acyltransferase [EC:2.3.1.15] (A)	Glycerol-3-phosphate acyltransferase 5 OS=Arabidopsis thaliana GN=GPAT5 PE=1 SV=1
evm.model.000162F.29	GO:0006659; phosphatidylserine biosynthetic process; Biological Process	IPR004277; Phosphatidyl serine synthase	Phosphatidyl serine synthase family protein isoform 1; K08730 phosphatidylserine synthase 2 [EC:2.7.8.29] (A)	CDP-diacylglycerol--serine O-phosphatidyltransferase 1 OS=Arabidopsis thaliana GN=PSS1 PE=1 SV=1
evm.model.000028F.168	GO:0009058; biosynthetic process; Biological Process::GO:0030170; pyridoxal phosphate binding; Molecular Function	IPR004839; Aminotransferase, class I/classII	CCBL; kynurenine-oxoglutarate transaminase / cysteine-S-conjugate beta-lyase (EC:2.6.1.7); K00816 kynurenine---oxoglutarate transaminase / cysteine-S-conjugate beta-lyase / glutamine---phenylpyruvate transaminase [EC:2.6.1.7 4.4.1.13 2.6.1.64] (A)	Methionine aminotransferase OS=Escherichia coli (strain K12) GN=ybdL PE=1 SV=1
evm.model.000042F.210	GO:0009058; biosynthetic process; Biological Process	IPR001296; Glycosyl transferase, family 1	Sqd2; UDP-sulfoquinovose: alpha-diacylglycerol-sulfoquinovosyltransferase; K06119 sulfoquinovosyltransferase [EC:2.4.1.-] (A)	Uncharacterized glycosyltransferase MJ1607 OS=Methanocaldococcus jannaschii (strain ATCC 43067 / DSM 2661 / JAL-1 / JCM 10045 / NBRC 100440) GN=MJ1607 PE=3 SV=1
evm.model.000070F.52	GO:0009058; biosynthetic process; Biological Process::GO:0030170; pyridoxal phosphate binding; Molecular Function	IPR004839; Aminotransferase, class I/classII	tyrosine aminotransferase-like; K00815 tyrosine aminotransferase [EC:2.6.1.5] (A)	Probable aminotransferase TAT2 OS=Arabidopsis thaliana GN=At5g53970 PE=2 SV=1
evm.model.000204F.27	GO:0009058; biosynthetic process; Biological Process::GO:0030170; pyridoxal phosphate binding; Molecular Function	IPR004839; Aminotransferase, class I/classII	tyrosine aminotransferase-like; K00815 tyrosine aminotransferase [EC:2.6.1.5] (A)	Tyrosine aminotransferase OS=Arabidopsis thaliana GN=TAT PE=2 SV=1
evm.model.000058F.197	GO:0004788; thiamine diphosphokinase activity; Molecular Function::GO:0005524; ATP binding; Molecular Function::GO:0009229; thiamine diphosphate biosynthetic process; Biological Process	IPR007371; Thiamin pyrophosphokinase, catalytic domain::IPR007373; Thiamin pyrophosphokinase, vitamin B1-binding domain	thiamine pyrophosphokinase 1; K00949 thiamine pyrophosphokinase [EC:2.7.6.2] (A)	Thiamine pyrophosphokinase 1 OS=Arabidopsis thaliana GN=TPK1 PE=2 SV=1
evm.model.000262F.7	GO:0006071; glycerol metabolic process; Biological Process::GO:0008889; glycerophosphodiester phosphodiesterase activity; Molecular Function	IPR004129; Glycerophosphoryl diester phosphodiesterase	POPTRDRAFT_753230; glycerophosphoryl diester phosphodiesterase family protein; K01126 glycerophosphoryl diester phosphodiesterase [EC:3.1.4.46] (A)	Glycerophosphodiester phosphodiesterase GDPDL3 OS=Arabidopsis thaliana GN=GDPDL3 PE=1 SV=3
evm.model.000028F.291	GO:0005975; carbohydrate metabolic process; Biological Process::GO:0016853; isomerase activity; Molecular Function::GO:0019318; hexose metabolic process; Biological Process	IPR008183; Aldose 1-/Glucose-6-phosphate 1-epimerase::IPR015443; Aldose 1-epimerase	aldose 1-epimerase; K01785 aldose 1-epimerase [EC:5.1.3.3] (A)	Aldose 1-epimerase OS=Mus musculus GN=Galm PE=2 SV=1
evm.model.000096F.66	GO:0005975; carbohydrate metabolic process; Biological Process::GO:0016773; phosphotransferase activity, alcohol group as acceptor; Molecular Function	IPR018484; Carbohydrate kinase, FGGY, N-terminal::IPR018485; Carbohydrate kinase, FGGY, C-terminal	hypothetical protein; K02328 DNA polymerase delta subunit 2 (A)	FGGY carbohydrate kinase domain-containing protein OS=Mus musculus GN=Fggy PE=2 SV=1
evm.model.000027F.133_evm.model.000027F.134	GO:0003700; sequence-specific DNA binding transcription factor activity; Molecular Function::GO:0006351; transcription, DNA-dependent; Biological Process::GO:0006355; regulation of transcription, DNA-dependent; Biological Process::GO:0043565; sequence-specific DNA binding; Molecular Function	IPR004827; Basic-leucine zipper domain::IPR025422; Transcription factor TGA like domain	BZIP transcription factor family protein isoform 1; K14431 transcription factor TGA (A)	Transcription factor TGA4 OS=Arabidopsis thaliana GN=TGA4 PE=1 SV=2
evm.model.000042F.36	GO:0003677; DNA binding; Molecular Function::GO:0005634; nucleus; Cellular Component::GO:0006351; transcription, DNA-dependent; Biological Process	IPR003617; Transcription elongation factor, TFIIS/CRSP70, N-terminal, sub-type::IPR017923; Transcription factor IIS, N-terminal	hypothetical protein; K15076 transcription elongation factor B, polypeptide 3 (A)	Probable mediator of RNA polymerase II transcription subunit 26b OS=Arabidopsis thaliana GN=MED26B PE=2 SV=1
evm.model.000044F.163	GO:0003700; sequence-specific DNA binding transcription factor activity; Molecular Function::GO:0006351; transcription, DNA-dependent; Biological Process::GO:0006355; regulation of transcription, DNA-dependent; Biological Process::GO:0043565; sequence-specific DNA binding; Molecular Function	IPR004827; Basic-leucine zipper domain::IPR025422; Transcription factor TGA like domain	transcription factor HBP-1b(c38)-like; K14431 transcription factor TGA (A)	TGACG-sequence-specific DNA-binding protein TGA-2.1 OS=Nicotiana tabacum GN=TGA21 PE=1 SV=1
evm.model.000044F.36	GO:0006351; transcription, DNA-dependent; Biological Process::GO:0043565; sequence-specific DNA binding; Molecular Function	IPR025422; Transcription factor TGA like domain	NA	NA
evm.model.000067F.52	GO:0003700; sequence-specific DNA binding transcription factor activity; Molecular Function::GO:0006351; transcription, DNA-dependent; Biological Process::GO:0006355; regulation of transcription, DNA-dependent; Biological Process::GO:0043565; sequence-specific DNA binding; Molecular Function	IPR004827; Basic-leucine zipper domain::IPR025422; Transcription factor TGA like domain	transcription factor HBP-1b(c38)-like; K14431 transcription factor TGA (A)	TGACG-sequence-specific DNA-binding protein TGA-2.1 OS=Nicotiana tabacum GN=TGA21 PE=1 SV=1
evm.model.000019F.82	GO:0004672; protein kinase activity; Molecular Function::GO:0004713; protein tyrosine kinase activity; Molecular Function::GO:0005524; ATP binding; Molecular Function::GO:0006468; protein phosphorylation; Biological Process	IPR000719; Protein kinase domain::IPR002290; Serine/threonine- / dual specificity protein kinase, catalytic domain::IPR020635; Tyrosine-protein kinase, catalytic domain	wall-associated receptor kinase-like 14; K04730 interleukin-1 receptor-associated kinase 1 [EC:2.7.11.1] (A)	Wall-associated receptor kinase-like 14 OS=Arabidopsis thaliana GN=WAKL14 PE=2 SV=2
evm.model.000020F.158	GO:0004672; protein kinase activity; Molecular Function::GO:0004713; protein tyrosine kinase activity; Molecular Function::GO:0004871; signal transducer activity; Molecular Function::GO:0005524; ATP binding; Molecular Function::GO:0006468; protein phosphorylation; Biological Process::GO:0007165; signal transduction; Biological Process	IPR000014; PAS domain::IPR000719; Protein kinase domain::IPR001245; Serine-threonine/tyrosine-protein kinase catalytic domain::IPR002290; Serine/threonine- / dual specificity protein kinase, catalytic domain::IPR020635; Tyrosine-protein kinase, catalytic domain::IPR026839; Serine/threonine-protein kinase CTR1	serine/threonine-protein kinase EDR1; K04424 sterile alpha motif and leucine zipper containing kinase AZK [EC:2.7.11.25] (A)	Serine/threonine-protein kinase CTR1 OS=Arabidopsis thaliana GN=CTR1 PE=1 SV=1
evm.model.000029F.258	GO:0004672; protein kinase activity; Molecular Function::GO:0004713; protein tyrosine kinase activity; Molecular Function::GO:0005524; ATP binding; Molecular Function::GO:0006468; protein phosphorylation; Biological Process	IPR000719; Protein kinase domain::IPR002290; Serine/threonine- / dual specificity protein kinase, catalytic domain::IPR020635; Tyrosine-protein kinase, catalytic domain	receptor-like cytosolic serine/threonine-protein kinase RBK1; K04733 interleukin-1 receptor-associated kinase 4 [EC:2.7.11.1] (A)	Receptor-like cytosolic serine/threonine-protein kinase RBK1 OS=Arabidopsis thaliana GN=RBK1 PE=1 SV=1
evm.model.000042F.151	GO:0004672; protein kinase activity; Molecular Function::GO:0004713; protein tyrosine kinase activity; Molecular Function::GO:0005524; ATP binding; Molecular Function::GO:0006468; protein phosphorylation; Biological Process	IPR000719; Protein kinase domain::IPR001245; Serine-threonine/tyrosine-protein kinase catalytic domain::IPR002290; Serine/threonine- / dual specificity protein kinase, catalytic domain::IPR020635; Tyrosine-protein kinase, catalytic domain	probable serine/threonine-protein kinase NAK; K04733 interleukin-1 receptor-associated kinase 4 [EC:2.7.11.1] (A)	Inactive receptor-like serine/threonine-protein kinase At2g40270 OS=Arabidopsis thaliana GN=At2g40270 PE=2 SV=2
evm.model.000045F.35	GO:0004672; protein kinase activity; Molecular Function::GO:0004713; protein tyrosine kinase activity; Molecular Function::GO:0005509; calcium ion binding; Molecular Function::GO:0005524; ATP binding; Molecular Function::GO:0006468; protein phosphorylation; Biological Process	IPR000719; Protein kinase domain::IPR002048; EF-hand domain::IPR002290; Serine/threonine- / dual specificity protein kinase, catalytic domain::IPR011992; EF-hand domain pair::IPR020635; Tyrosine-protein kinase, catalytic domain	calcium-dependent protein kinase 11; K13412 calcium-dependent protein kinase [EC:2.7.11.1] (A)	Calcium-dependent protein kinase 4 OS=Arabidopsis thaliana GN=CPK4 PE=1 SV=1
evm.model.000051F.44	GO:0004672; protein kinase activity; Molecular Function::GO:0004713; protein tyrosine kinase activity; Molecular Function::GO:0005524; ATP binding; Molecular Function::GO:0006468; protein phosphorylation; Biological Process::GO:0007165; signal transduction; Biological Process	IPR000719; Protein kinase domain::IPR002290; Serine/threonine- / dual specificity protein kinase, catalytic domain::IPR004041; NAF domain::IPR018451; NAF/FISL domain::IPR020635; Tyrosine-protein kinase, catalytic domain::IPR020636; Calcium/calmodulin-dependent/calcium-dependent protein kinase	CBL-interacting protein kinase 23-like isoform X1; K07198 5'-AMP-activated protein kinase, catalytic alpha subunit [EC:2.7.11.11] (A)	CBL-interacting serine/threonine-protein kinase 23 OS=Arabidopsis thaliana GN=CIPK23 PE=1 SV=1
evm.model.000053F.91	GO:0004672; protein kinase activity; Molecular Function::GO:0004713; protein tyrosine kinase activity; Molecular Function::GO:0005515; protein binding; Molecular Function::GO:0005524; ATP binding; Molecular Function::GO:0006468; protein phosphorylation; Biological Process	IPR000719; Protein kinase domain::IPR001245; Serine-threonine/tyrosine-protein kinase catalytic domain::IPR001611; Leucine-rich repeat::IPR002290; Serine/threonine- / dual specificity protein kinase, catalytic domain::IPR020635; Tyrosine-protein kinase, catalytic domain	nodulation receptor kinase-like; K04730 interleukin-1 receptor-associated kinase 1 [EC:2.7.11.1] (A)	Nodulation receptor kinase OS=Pisum sativum GN=NORK PE=1 SV=1
evm.model.000055F.176	GO:0004672; protein kinase activity; Molecular Function::GO:0004713; protein tyrosine kinase activity; Molecular Function::GO:0005524; ATP binding; Molecular Function::GO:0006468; protein phosphorylation; Biological Process	IPR000719; Protein kinase domain::IPR002290; Serine/threonine- / dual specificity protein kinase, catalytic domain::IPR020635; Tyrosine-protein kinase, catalytic domain	CDPK-related kinase 3-like; K13412 calcium-dependent protein kinase [EC:2.7.11.1] (A)	CDPK-related kinase 4 OS=Arabidopsis thaliana GN=CRK4 PE=2 SV=1
evm.model.000055F.191	GO:0004672; protein kinase activity; Molecular Function::GO:0004713; protein tyrosine kinase activity; Molecular Function::GO:0005524; ATP binding; Molecular Function::GO:0006468; protein phosphorylation; Biological Process	IPR000719; Protein kinase domain::IPR002290; Serine/threonine- / dual specificity protein kinase, catalytic domain::IPR020635; Tyrosine-protein kinase, catalytic domain	PTI1-like tyrosine-protein kinase At3g15890; K04733 interleukin-1 receptor-associated kinase 4 [EC:2.7.11.1] (A)	PTI1-like tyrosine-protein kinase At3g15890 OS=Arabidopsis thaliana GN=At3g15890 PE=2 SV=1
evm.model.000055F.192	GO:0004672; protein kinase activity; Molecular Function::GO:0005524; ATP binding; Molecular Function::GO:0006468; protein phosphorylation; Biological Process	IPR000719; Protein kinase domain	receptor-like serine/threonine-protein kinase At4g25390; K04730 interleukin-1 receptor-associated kinase 1 [EC:2.7.11.1] (A)	Receptor-like serine/threonine-protein kinase At4g25390 OS=Arabidopsis thaliana GN=At4g25390 PE=2 SV=1
evm.model.000056F.237	GO:0004672; protein kinase activity; Molecular Function::GO:0004713; protein tyrosine kinase activity; Molecular Function::GO:0005524; ATP binding; Molecular Function::GO:0006468; protein phosphorylation; Biological Process	IPR000719; Protein kinase domain::IPR001245; Serine-threonine/tyrosine-protein kinase catalytic domain::IPR002290; Serine/threonine- / dual specificity protein kinase, catalytic domain::IPR020635; Tyrosine-protein kinase, catalytic domain	protein kinase, putative (EC:2.7.10.2); K17535 serine/threonine-protein kinase TNNI3K [EC:2.7.11.1] (A)	Serine/threonine-protein kinase HT1 OS=Arabidopsis thaliana GN=HT1 PE=1 SV=1
evm.model.000075F.37	GO:0004672; protein kinase activity; Molecular Function::GO:0004713; protein tyrosine kinase activity; Molecular Function::GO:0005509; calcium ion binding; Molecular Function::GO:0005524; ATP binding; Molecular Function::GO:0006468; protein phosphorylation; Biological Process	IPR000719; Protein kinase domain::IPR002048; EF-hand domain::IPR002290; Serine/threonine- / dual specificity protein kinase, catalytic domain::IPR011992; EF-hand domain pair::IPR020635; Tyrosine-protein kinase, catalytic domain	Calcium-dependent protein kinase 19; K13412 calcium-dependent protein kinase [EC:2.7.11.1] (A)	Calcium-dependent protein kinase 8 OS=Arabidopsis thaliana GN=CPK8 PE=1 SV=1
evm.model.000075F.72	GO:0004672; protein kinase activity; Molecular Function::GO:0004713; protein tyrosine kinase activity; Molecular Function::GO:0005524; ATP binding; Molecular Function::GO:0006468; protein phosphorylation; Biological Process	IPR000719; Protein kinase domain::IPR001245; Serine-threonine/tyrosine-protein kinase catalytic domain::IPR002290; Serine/threonine- / dual specificity protein kinase, catalytic domain::IPR020635; Tyrosine-protein kinase, catalytic domain	calmodulin-binding receptor-like cytoplasmic kinase 3; K04733 interleukin-1 receptor-associated kinase 4 [EC:2.7.11.1] (A)	Calmodulin-binding receptor-like cytoplasmic kinase 3 OS=Arabidopsis thaliana GN=CRCK3 PE=2 SV=1
evm.model.000081F.180	GO:0004672; protein kinase activity; Molecular Function::GO:0004713; protein tyrosine kinase activity; Molecular Function::GO:0005524; ATP binding; Molecular Function::GO:0006468; protein phosphorylation; Biological Process	IPR000719; Protein kinase domain::IPR002290; Serine/threonine- / dual specificity protein kinase, catalytic domain::IPR020635; Tyrosine-protein kinase, catalytic domain	probable serine/threonine-protein kinase WNK5; K08867 WNK lysine deficient protein kinase [EC:2.7.11.1] (A)	Probable serine/threonine-protein kinase WNK5 OS=Arabidopsis thaliana GN=WNK5 PE=1 SV=2
evm.model.000081F.36	GO:0004672; protein kinase activity; Molecular Function::GO:0004713; protein tyrosine kinase activity; Molecular Function::GO:0005524; ATP binding; Molecular Function::GO:0006468; protein phosphorylation; Biological Process	IPR000719; Protein kinase domain::IPR001245; Serine-threonine/tyrosine-protein kinase catalytic domain::IPR002290; Serine/threonine- / dual specificity protein kinase, catalytic domain::IPR020635; Tyrosine-protein kinase, catalytic domain	PERK1, GmPERK1; putative receptor protein kinase PERK1; K04730 interleukin-1 receptor-associated kinase 1 [EC:2.7.11.1] (A)	Proline-rich receptor-like protein kinase PERK1 OS=Arabidopsis thaliana GN=PERK1 PE=2 SV=1
evm.model.000084F.66	GO:0004672; protein kinase activity; Molecular Function::GO:0004713; protein tyrosine kinase activity; Molecular Function::GO:0005524; ATP binding; Molecular Function::GO:0006468; protein phosphorylation; Biological Process	IPR000719; Protein kinase domain::IPR002290; Serine/threonine- / dual specificity protein kinase, catalytic domain::IPR020635; Tyrosine-protein kinase, catalytic domain	tyrosine kinase family protein; K04733 interleukin-1 receptor-associated kinase 4 [EC:2.7.11.1] (A)	Probable serine/threonine-protein kinase At1g18390 OS=Arabidopsis thaliana GN=At1g18390 PE=2 SV=2
evm.model.000084F.74	GO:0004672; protein kinase activity; Molecular Function::GO:0004713; protein tyrosine kinase activity; Molecular Function::GO:0005524; ATP binding; Molecular Function::GO:0006468; protein phosphorylation; Biological Process	IPR000719; Protein kinase domain::IPR001245; Serine-threonine/tyrosine-protein kinase catalytic domain::IPR002290; Serine/threonine- / dual specificity protein kinase, catalytic domain::IPR020635; Tyrosine-protein kinase, catalytic domain::IPR026839; Serine/threonine-protein kinase CTR1::IPR026840; Armadillo repeat-containing protein 3 and Serine/threonine-protein kinase CTR1	serine/threonine-protein kinase EDR1-like; K04424 sterile alpha motif and leucine zipper containing kinase AZK [EC:2.7.11.25] (A)	Serine/threonine-protein kinase EDR1 OS=Arabidopsis thaliana GN=EDR1 PE=1 SV=1
evm.model.000088F.125	GO:0004672; protein kinase activity; Molecular Function::GO:0004713; protein tyrosine kinase activity; Molecular Function::GO:0005524; ATP binding; Molecular Function::GO:0006468; protein phosphorylation; Biological Process	IPR000719; Protein kinase domain::IPR002290; Serine/threonine- / dual specificity protein kinase, catalytic domain::IPR020635; Tyrosine-protein kinase, catalytic domain	hypothetical protein; K04730 interleukin-1 receptor-associated kinase 1 [EC:2.7.11.1] (A)	Probable leucine-rich repeat receptor-like serine/threonine-protein kinase At5g15730 OS=Arabidopsis thaliana GN=At5g15730 PE=2 SV=1
evm.model.000095F.95.1	GO:0004672; protein kinase activity; Molecular Function::GO:0004713; protein tyrosine kinase activity; Molecular Function::GO:0005524; ATP binding; Molecular Function::GO:0006468; protein phosphorylation; Biological Process	IPR000719; Protein kinase domain::IPR002290; Serine/threonine- / dual specificity protein kinase, catalytic domain::IPR020635; Tyrosine-protein kinase, catalytic domain::IPR021720; Malectin	probable LRR receptor-like serine/threonine-protein kinase At1g53440; K04733 interleukin-1 receptor-associated kinase 4 [EC:2.7.11.1] (A)	Probable LRR receptor-like serine/threonine-protein kinase RFK1 OS=Arabidopsis thaliana GN=RKF1 PE=1 SV=1
evm.model.000123F.59	GO:0004672; protein kinase activity; Molecular Function::GO:0004713; protein tyrosine kinase activity; Molecular Function::GO:0005524; ATP binding; Molecular Function::GO:0006468; protein phosphorylation; Biological Process	IPR000719; Protein kinase domain::IPR001245; Serine-threonine/tyrosine-protein kinase catalytic domain::IPR002290; Serine/threonine- / dual specificity protein kinase, catalytic domain::IPR020635; Tyrosine-protein kinase, catalytic domain	protein kinase, putative (EC:2.7.10.2); K17535 serine/threonine-protein kinase TNNI3K [EC:2.7.11.1] (A)	Serine/threonine-protein kinase HT1 OS=Arabidopsis thaliana GN=HT1 PE=1 SV=1
evm.model.000161F.5	GO:0004672; protein kinase activity; Molecular Function::GO:0004713; protein tyrosine kinase activity; Molecular Function::GO:0005515; protein binding; Molecular Function::GO:0005524; ATP binding; Molecular Function::GO:0006468; protein phosphorylation; Biological Process	IPR000719; Protein kinase domain::IPR001245; Serine-threonine/tyrosine-protein kinase catalytic domain::IPR001611; Leucine-rich repeat::IPR002290; Serine/threonine- / dual specificity protein kinase, catalytic domain::IPR013210; Leucine-rich repeat-containing N-terminal, type 2::IPR020635; Tyrosine-protein kinase, catalytic domain::IPR025875; Leucine rich repeat 4	POPTRDRAFT_756677; hypothetical protein; K04730 interleukin-1 receptor-associated kinase 1 [EC:2.7.11.1] (A)	Probable leucine-rich repeat receptor-like protein kinase At5g49770 OS=Arabidopsis thaliana GN=At5g49770 PE=2 SV=1
evm.model.000161F.6	GO:0004672; protein kinase activity; Molecular Function::GO:0005524; ATP binding; Molecular Function::GO:0006468; protein phosphorylation; Biological Process	IPR000719; Protein kinase domain	POPTRDRAFT_756677; hypothetical protein; K04730 interleukin-1 receptor-associated kinase 1 [EC:2.7.11.1] (A)	Probable leucine-rich repeat receptor-like protein kinase At5g49770 OS=Arabidopsis thaliana GN=At5g49770 PE=2 SV=1
evm.model.000055F.225	GO:0000287; magnesium ion binding; Molecular Function::GO:0004743; pyruvate kinase activity; Molecular Function::GO:0006096; glycolysis; Biological Process::GO:0030955; potassium ion binding; Molecular Function	IPR001697; Pyruvate kinase::IPR015793; Pyruvate kinase, barrel::IPR015795; Pyruvate kinase, C-terminal	PK; pyruvate kinase; K00873 pyruvate kinase [EC:2.7.1.40] (A)	Pyruvate kinase, cytosolic isozyme OS=Solanum tuberosum PE=2 SV=1
evm.model.000076F.28	GO:0004332; fructose-bisphosphate aldolase activity; Molecular Function::GO:0006096; glycolysis; Biological Process	IPR000741; Fructose-bisphosphate aldolase, class-I	hypothetical protein; K01623 fructose-bisphosphate aldolase, class I [EC:4.1.2.13] (A)	Probable fructose-bisphosphate aldolase 3, chloroplastic OS=Arabidopsis thaliana GN=FBA3 PE=1 SV=1
evm.model.000086F.51	GO:0000287; magnesium ion binding; Molecular Function::GO:0004743; pyruvate kinase activity; Molecular Function::GO:0006096; glycolysis; Biological Process::GO:0030955; potassium ion binding; Molecular Function	IPR001697; Pyruvate kinase::IPR015793; Pyruvate kinase, barrel::IPR015795; Pyruvate kinase, C-terminal	pyruvate kinase, cytosolic isozyme; K00873 pyruvate kinase [EC:2.7.1.40] (A)	Pyruvate kinase, cytosolic isozyme OS=Nicotiana tabacum PE=2 SV=1
evm.model.000100F.90	GO:0004619; phosphoglycerate mutase activity; Molecular Function::GO:0006096; glycolysis; Biological Process::GO:0016868; intramolecular transferase activity, phosphotransferases; Molecular Function	IPR005952; Phosphoglycerate mutase 1::IPR013078; Histidine phosphatase superfamily, clade-1	phosphoglycerate mutase-like; K01834 2,3-bisphosphoglycerate-dependent phosphoglycerate mutase [EC:5.4.2.11] (A)	2,3-bisphosphoglycerate-dependent phosphoglycerate mutase OS=Protochlamydia amoebophila (strain UWE25) GN=gpmA PE=3 SV=1
evm.model.000076F.35	GO:0005524; ATP binding; Molecular Function::GO:0044267; cellular protein metabolic process; Biological Process	IPR002423; Chaperonin Cpn60/TCP-1	putative 1-phosphatidylinositol-3-phosphate 5-kinase FAB1C; K00921 1-phosphatidylinositol-3-phosphate 5-kinase [EC:2.7.1.150] (A)	Putative 1-phosphatidylinositol-3-phosphate 5-kinase FAB1C OS=Arabidopsis thaliana GN=FAB1C PE=2 SV=1
evm.model.000027F.84	GO:0003735; structural constituent of ribosome; Molecular Function::GO:0005840; ribosome; Cellular Component::GO:0006412; translation; Biological Process	IPR021138; Ribosomal protein L18a	RPL18AA; 60S ribosomal protein L18a-1; K02882 large subunit ribosomal protein L18Ae (A)	60S ribosomal protein L18a-like protein OS=Arabidopsis thaliana GN=At1g29970 PE=2 SV=2
evm.model.000273F.2	GO:0003735; structural constituent of ribosome; Molecular Function::GO:0005840; ribosome; Cellular Component::GO:0006412; translation; Biological Process	IPR021138; Ribosomal protein L18a	RPL18AA; 60S ribosomal protein L18a-1; K02882 large subunit ribosomal protein L18Ae (A)	60S ribosomal protein L18a-like protein OS=Arabidopsis thaliana GN=At1g29970 PE=2 SV=2
evm.model.000148F.6	GO:0008610; lipid biosynthetic process; Biological Process	IPR003333; Mycolic acid cyclopropane synthase	(S)-coclaurine N-methyltransferase; K13384 (S)-coclaurine N-methyltransferase [EC:2.1.1.140] (A)	(S)-coclaurine N-methyltransferase OS=Thalictrum flavum subsp. glaucum PE=1 SV=1
evm.model.000036F.101	GO:0000151; ubiquitin ligase complex; Cellular Component::GO:0004842; ubiquitin-protein ligase activity; Molecular Function::GO:0005515; protein binding; Molecular Function::GO:0016567; protein ubiquitination; Biological Process	IPR000225; Armadillo::IPR003613; U box domain	hypothetical protein; K08332 vacuolar protein 8 (A)	U-box domain-containing protein 38 OS=Arabidopsis thaliana GN=PUB38 PE=1 SV=1
evm.model.000037F.252	GO:0000151; ubiquitin ligase complex; Cellular Component::GO:0004842; ubiquitin-protein ligase activity; Molecular Function::GO:0005515; protein binding; Molecular Function::GO:0016567; protein ubiquitination; Biological Process	IPR000225; Armadillo::IPR003613; U box domain	hypothetical protein; K08332 vacuolar protein 8 (A)	U-box domain-containing protein 38 OS=Arabidopsis thaliana GN=PUB38 PE=1 SV=1
evm.model.000123F.29	GO:0000151; ubiquitin ligase complex; Cellular Component::GO:0004842; ubiquitin-protein ligase activity; Molecular Function::GO:0005515; protein binding; Molecular Function::GO:0016567; protein ubiquitination; Biological Process	IPR000225; Armadillo::IPR003613; U box domain	hypothetical protein; K08332 vacuolar protein 8 (A)	U-box domain-containing protein 41 OS=Arabidopsis thaliana GN=PUB41 PE=2 SV=1
evm.model.000030F.180	GO:0004185; serine-type carboxypeptidase activity; Molecular Function::GO:0006508; proteolysis; Biological Process	IPR001563; Peptidase S10, serine carboxypeptidase	serine carboxypeptidase-like; K16298 serine carboxypeptidase-like clade IV [EC:3.4.16.-] (A)	Serine carboxypeptidase-like 49 OS=Arabidopsis thaliana GN=SCPL49 PE=2 SV=2
evm.model.000054F.98_evm.model.000054F.99	GO:0006508; proteolysis; Biological Process::GO:0008234; cysteine-type peptidase activity; Molecular Function	IPR000118; Granulin::IPR000668; Peptidase C1A, papain C-terminal::IPR013128; Peptidase C1A, papain::IPR013201; Proteinase inhibitor I29, cathepsin propeptide	hypothetical protein; K16292 KDEL-tailed cysteine endopeptidase [EC:3.4.22.-] (A)	Cysteine proteinase RD21a OS=Arabidopsis thaliana GN=RD21A PE=1 SV=1
evm.model.000089F.194	GO:0004190; aspartic-type endopeptidase activity; Molecular Function::GO:0006508; proteolysis; Biological Process	IPR001461; Peptidase A1	Eukaryotic aspartyl protease family protein isoform 1; K00924 [EC:2.7.1.-] (A)	Aspartic proteinase-like protein 1 OS=Arabidopsis thaliana GN=At5g10080 PE=1 SV=1
evm.model.000092F.104	GO:0006508; proteolysis; Biological Process::GO:0008234; cysteine-type peptidase activity; Molecular Function	IPR000668; Peptidase C1A, papain C-terminal::IPR013128; Peptidase C1A, papain::IPR013201; Proteinase inhibitor I29, cathepsin propeptide	hypothetical protein; K16292 KDEL-tailed cysteine endopeptidase [EC:3.4.22.-] (A)	Vignain OS=Phaseolus vulgaris PE=2 SV=2
evm.model.000161F.27	GO:0000166; nucleotide binding; Molecular Function::GO:0004222; metalloendopeptidase activity; Molecular Function::GO:0005524; ATP binding; Molecular Function::GO:0006508; proteolysis; Biological Process::GO:0008270; zinc ion binding; Molecular Function::GO:0016021; integral to membrane; Cellular Component::GO:0017111; nucleoside-triphosphatase activity; Molecular Function	IPR000642; Peptidase M41::IPR003593; AAA+ ATPase domain::IPR003959; ATPase, AAA-type, core::IPR011546; Peptidase M41, FtsH extracellular	ATP-dependent zinc metalloprotease FTSH 10, mitochondrial; K08956 AFG3 family protein [EC:3.4.24.-] (A)	ATP-dependent zinc metalloprotease FTSH 10, mitochondrial OS=Arabidopsis thaliana GN=FTSH10 PE=1 SV=1
evm.model.000036F.147	GO:0004416; hydroxyacylglutathione hydrolase activity; Molecular Function::GO:0006750; glutathione biosynthetic process; Biological Process::GO:0008270; zinc ion binding; Molecular Function::GO:0016787; hydrolase activity; Molecular Function	IPR001279; Beta-lactamase-like::IPR017782; Hydroxyacylglutathione hydrolase	hypothetical protein; K01069 hydroxyacylglutathione hydrolase [EC:3.1.2.6] (A)	Hydroxyacylglutathione hydrolase 1, mitochondrial OS=Arabidopsis thaliana GN=GLX2-1 PE=2 SV=2
evm.model.000019F.283	GO:0004143; diacylglycerol kinase activity; Molecular Function::GO:0007205; protein kinase C-activating G-protein coupled receptor signaling pathway; Biological Process	IPR000756; Diacylglycerol kinase, accessory domain::IPR001206; Diacylglycerol kinase, catalytic domain	diacylglycerol kinase 4-like; K00901 diacylglycerol kinase (ATP) [EC:2.7.1.107] (A)	Diacylglycerol kinase 7 OS=Arabidopsis thaliana GN=DGK7 PE=1 SV=1
evm.model.000026F.30	GO:0004143; diacylglycerol kinase activity; Molecular Function::GO:0007205; protein kinase C-activating G-protein coupled receptor signaling pathway; Biological Process	IPR001206; Diacylglycerol kinase, catalytic domain	hypothetical protein; K04718 sphingosine kinase [EC:2.7.1.91] (A)	Sphingoid long-chain bases kinase 1 OS=Arabidopsis thaliana GN=LCBK1 PE=1 SV=1
evm.model.000025F.84	GO:0006537; glutamate biosynthetic process; Biological Process::GO:0006807; nitrogen compound metabolic process; Biological Process::GO:0008152; metabolic process; Biological Process::GO:0015930; glutamate synthase activity; Molecular Function::GO:0016491; oxidoreductase activity; Molecular Function::GO:0016638; oxidoreductase activity, acting on the CH-NH2 group of donors; Molecular Function::GO…	IPR000583; Class II glutamine amidotransferase domain::IPR002489; Glutamate synthase, alpha subunit, C-terminal::IPR002932; Glutamate synthase, central-C::IPR006982; Glutamate synthase, central-N::IPR017932; Glutamine amidotransferase type 2 domain::IPR023753; Pyridine nucleotide-disulphide oxidoreductase, FAD/NAD(P)-binding domain::IPR028261; Dihydroprymidine dehydrogenase domain II	glutamate synthase [NADH], amyloplastic; K00264 glutamate synthase (NADPH/NADH) [EC:1.4.1.13 1.4.1.14] (A)	Glutamate synthase [NADH], amyloplastic OS=Medicago sativa PE=1 SV=1
evm.model.000037F.216	GO:0003924; GTPase activity; Molecular Function::GO:0005525; GTP binding; Molecular Function::GO:0005622; intracellular; Cellular Component::GO:0006184; GTP catabolic process; Biological Process::GO:0007165; signal transduction; Biological Process::GO:0007264; small GTPase mediated signal transduction; Biological Process::GO:0015031; protein transport; Biological Process::GO:0016020; membrane; Ce…	IPR001806; Small GTPase superfamily::IPR003578; Small GTPase superfamily, Rho type::IPR003579; Small GTPase superfamily, Rab type::IPR020849; Small GTPase superfamily, Ras type	ras-related protein RABF2b; K07889 Ras-related protein Rab-5C (A)	Ras-related protein RABF2b OS=Arabidopsis thaliana GN=RABF2B PE=1 SV=1
evm.model.000050F.69	GO:0004435; phosphatidylinositol phospholipase C activity; Molecular Function::GO:0005515; protein binding; Molecular Function::GO:0006629; lipid metabolic process; Biological Process::GO:0007165; signal transduction; Biological Process::GO:0035556; intracellular signal transduction; Biological Process	IPR000008; C2 calcium-dependent membrane targeting::IPR000909; Phospholipase C, phosphatidylinositol-specific , X domain::IPR001192; Phosphoinositide phospholipase C::IPR001711; Phospholipase C, phosphatidylinositol-specific, Y domain::IPR015359; Phospholipase C, phosphoinositol-specific, EF-hand-like::IPR018029; C2 membrane targeting protein	POPTRDRAFT_803315; phosphoinositide-specific phospholipase C family protein; K05857 phosphatidylinositol phospholipase C, delta [EC:3.1.4.11] (A)	Phosphoinositide phospholipase C 6 OS=Arabidopsis thaliana GN=PLC6 PE=2 SV=2
evm.model.000053F.271	GO:0000159; protein phosphatase type 2A complex; Cellular Component::GO:0005515; protein binding; Molecular Function::GO:0007165; signal transduction; Biological Process::GO:0008601; protein phosphatase type 2A regulator activity; Molecular Function	IPR000009; Protein phosphatase 2A, regulatory subunit PR55::IPR001680; WD40 repeat	serine/threonine protein phosphatase 2A 55 kDa regulatory subunit B beta isoform-like; K04354 serine/threonine-protein phosphatase 2A regulatory subunit B (A)	Serine/threonine protein phosphatase 2A 55 kDa regulatory subunit B beta isoform OS=Arabidopsis thaliana GN=PP2AB2 PE=1 SV=1
evm.model.000070F.89	GO:0003924; GTPase activity; Molecular Function::GO:0005525; GTP binding; Molecular Function::GO:0005622; intracellular; Cellular Component::GO:0006184; GTP catabolic process; Biological Process::GO:0006886; intracellular protein transport; Biological Process::GO:0006913; nucleocytoplasmic transport; Biological Process::GO:0007165; signal transduction; Biological Process::GO:0007264; small GTPase…	IPR001806; Small GTPase superfamily::IPR002041; Ran GTPase::IPR003578; Small GTPase superfamily, Rho type::IPR003579; Small GTPase superfamily, Rab type::IPR020849; Small GTPase superfamily, Ras type	ras-related protein RABA1f; K07904 Ras-related protein Rab-11A (A)	Ras-related protein RABA1f OS=Arabidopsis thaliana GN=RABA1F PE=2 SV=1
evm.model.000023F.88	GO:0004857; enzyme inhibitor activity; Molecular Function::GO:0005618; cell wall; Cellular Component::GO:0030599; pectinesterase activity; Molecular Function::GO:0042545; cell wall modification; Biological Process	IPR000070; Pectinesterase, catalytic::IPR006501; Pectinesterase inhibitor domain	putative pectinesterase/pectinesterase inhibitor 24; K01051 pectinesterase [EC:3.1.1.11] (A)	Probable pectinesterase/pectinesterase inhibitor 46 OS=Arabidopsis thaliana GN=PME46 PE=2 SV=1
evm.model.000039F.108	GO:0006855; drug transmembrane transport; Biological Process::GO:0015238; drug transmembrane transporter activity; Molecular Function::GO:0015297; antiporter activity; Molecular Function::GO:0016020; membrane; Cellular Component::GO:0055085; transmembrane transport; Biological Process	IPR002528; Multi antimicrobial extrusion protein	MATE efflux family protein 6; K03327 multidrug resistance protein, MATE family (A)	MATE efflux family protein 5 OS=Arabidopsis thaliana GN=DTXL1 PE=3 SV=1
evm.model.000076F.29	GO:0006855; drug transmembrane transport; Biological Process::GO:0015238; drug transmembrane transporter activity; Molecular Function::GO:0015297; antiporter activity; Molecular Function::GO:0016020; membrane; Cellular Component::GO:0055085; transmembrane transport; Biological Process	IPR002528; Multi antimicrobial extrusion protein	MATE efflux family protein 8-like; K03327 multidrug resistance protein, MATE family (A)	MATE efflux family protein 9 OS=Arabidopsis thaliana GN=DTXL5 PE=2 SV=1
evm.model.000100F.78	GO:0006855; drug transmembrane transport; Biological Process::GO:0015238; drug transmembrane transporter activity; Molecular Function::GO:0015297; antiporter activity; Molecular Function::GO:0016020; membrane; Cellular Component::GO:0055085; transmembrane transport; Biological Process	IPR002528; Multi antimicrobial extrusion protein	multidrug resistance pump, putative; K03327 multidrug resistance protein, MATE family (A)	MATE efflux family protein 5 OS=Arabidopsis thaliana GN=DTXL1 PE=3 SV=1
evm.model.000051F.109	GO:0003777; microtubule motor activity; Molecular Function::GO:0005524; ATP binding; Molecular Function::GO:0005871; kinesin complex; Cellular Component::GO:0007018; microtubule-based movement; Biological Process::GO:0008017; microtubule binding; Molecular Function	IPR001752; Kinesin, motor domain::IPR021881; Protein of unknown function DUF3490::IPR027640; Kinesin-like protein	hypothetical protein; K11498 centromeric protein E (A)	Kinesin-like protein NACK1 OS=Nicotiana tabacum GN=NACK1 PE=1 SV=1
evm.model.000143F.62	GO:0015078; hydrogen ion transmembrane transporter activity; Molecular Function::GO:0015991; ATP hydrolysis coupled proton transport; Biological Process::GO:0033179; proton-transporting V-type ATPase, V0 domain; Cellular Component	IPR002490; ATPase, V0 complex, subunit 116kDa	hypothetical protein; K02154 V-type H+-transporting ATPase subunit a (A)	V-type proton ATPase subunit a3 OS=Arabidopsis thaliana GN=VHA-a3 PE=1 SV=1
evm.model.000077F.93	GO:0000786; nucleosome; Cellular Component::GO:0003677; DNA binding; Molecular Function::GO:0005634; nucleus; Cellular Component::GO:0006334; nucleosome assembly; Biological Process	IPR002119; Histone H2A::IPR007125; Histone core	probable histone H2A.1; K11251 histone H2A (A)	Probable histone H2A.1 OS=Arabidopsis thaliana GN=At1g51060 PE=1 SV=1
evm.model.000051F.106	GO:0003779; actin binding; Molecular Function::GO:0005622; intracellular; Cellular Component::GO:0015629; actin cytoskeleton; Cellular Component::GO:0030042; actin filament depolymerization; Biological Process	IPR002108; Actin-binding, cofilin/tropomyosin type::IPR017904; ADF/Cofilin/Destrin	actin-depolymerizing factor 5; K05765 cofilin (A)	Actin-depolymerizing factor 5 OS=Arabidopsis thaliana GN=ADF5 PE=1 SV=1
evm.model.000107F.67	GO:0003779; actin binding; Molecular Function::GO:0005622; intracellular; Cellular Component::GO:0015629; actin cytoskeleton; Cellular Component::GO:0030042; actin filament depolymerization; Biological Process	IPR002108; Actin-binding, cofilin/tropomyosin type::IPR017904; ADF/Cofilin/Destrin	hypothetical protein; K05765 cofilin (A)	Actin-depolymerizing factor 5 OS=Arabidopsis thaliana GN=ADF5 PE=1 SV=1
evm.model.000043F.33	GO:0000166; nucleotide binding; Molecular Function::GO:0005524; ATP binding; Molecular Function::GO:0006810; transport; Biological Process::GO:0016021; integral to membrane; Cellular Component::GO:0016887; ATPase activity; Molecular Function::GO:0017111; nucleoside-triphosphatase activity; Molecular Function::GO:0042626; ATPase activity, coupled to transmembrane movement of substances; Molecular …	IPR001140; ABC transporter, transmembrane domain::IPR003439; ABC transporter-like::IPR003593; AAA+ ATPase domain::IPR017940; ABC transporter, integral membrane type 1	ATP binding cassette subfamily B4 isoform 1; K05658 ATP-binding cassette, subfamily B (MDR/TAP), member 1 [EC:3.6.3.44] (A)	ABC transporter B family member 4 OS=Arabidopsis thaliana GN=ABCB4 PE=1 SV=1
evm.model.000045F.39	GO:0000166; nucleotide binding; Molecular Function::GO:0005524; ATP binding; Molecular Function::GO:0006810; transport; Biological Process::GO:0016021; integral to membrane; Cellular Component::GO:0016887; ATPase activity; Molecular Function::GO:0017111; nucleoside-triphosphatase activity; Molecular Function::GO:0042626; ATPase activity, coupled to transmembrane movement of substances; Molecular …	IPR001140; ABC transporter, transmembrane domain::IPR003439; ABC transporter-like::IPR003593; AAA+ ATPase domain::IPR017940; ABC transporter, integral membrane type 1	ABC transporter C family member 2-like; K05666 ATP-binding cassette, subfamily C (CFTR/MRP), member 2 (A)	ABC transporter C family member 2 OS=Arabidopsis thaliana GN=ABCC2 PE=1 SV=2
evm.model.000047F.34	GO:0016021; integral to membrane; Cellular Component::GO:0055085; transmembrane transport; Biological Process	IPR011701; Major facilitator superfamily::IPR020846; Major facilitator superfamily domain	high-affinity nitrate transporter 2.1-like; K02575 MFS transporter, NNP family, nitrate/nitrite transporter (A)	High-affinity nitrate transporter 2.1 OS=Arabidopsis thaliana GN=NRT2.1 PE=1 SV=1
evm.model.000056F.255	GO:0000166; nucleotide binding; Molecular Function::GO:0005524; ATP binding; Molecular Function::GO:0006810; transport; Biological Process::GO:0016021; integral to membrane; Cellular Component::GO:0016887; ATPase activity; Molecular Function::GO:0017111; nucleoside-triphosphatase activity; Molecular Function::GO:0042626; ATPase activity, coupled to transmembrane movement of substances; Molecular …	IPR001140; ABC transporter, transmembrane domain::IPR003439; ABC transporter-like::IPR003593; AAA+ ATPase domain::IPR017940; ABC transporter, integral membrane type 1	ABC transporter family protein isoform 1; K05658 ATP-binding cassette, subfamily B (MDR/TAP), member 1 [EC:3.6.3.44] (A)	ABC transporter B family member 15 OS=Arabidopsis thaliana GN=ABCB15 PE=3 SV=1
evm.model.000110F.59	GO:0016020; membrane; Cellular Component::GO:0016021; integral to membrane; Cellular Component::GO:0022857; transmembrane transporter activity; Molecular Function::GO:0022891; substrate-specific transmembrane transporter activity; Molecular Function::GO:0055085; transmembrane transport; Biological Process	IPR003663; Sugar/inositol transporter::IPR005828; General substrate transporter::IPR020846; Major facilitator superfamily domain	inositol transporter 1; K08150 MFS transporter, SP family, solute carrier family 2 (myo-inositol transporter), member 13 (A)	D-xylose-proton symporter-like 2 OS=Arabidopsis thaliana GN=At5g17010 PE=1 SV=1
evm.model.000127F.32	GO:0016020; membrane; Cellular Component::GO:0030001; metal ion transport; Biological Process::GO:0046873; metal ion transmembrane transporter activity; Molecular Function::GO:0055085; transmembrane transport; Biological Process	IPR003689; Zinc/iron permease	zinc/iron transporter, putative (EC:1.3.1.74); K14709 solute carrier family 39 (zinc transporter), member 1/2/3 (A)	Fe(2+) transport protein 3, chloroplastic OS=Arabidopsis thaliana GN=IRT3 PE=2 SV=3
evm.model.000148F.36	GO:0006812; cation transport; Biological Process::GO:0008324; cation transmembrane transporter activity; Molecular Function::GO:0016021; integral to membrane; Cellular Component::GO:0055085; transmembrane transport; Biological Process	IPR002524; Cation efflux protein	Metal tolerance protein B1, putative isoform 1; K14689 solute carrier family 30 (zinc transporter), member 2 (A)	Metal tolerance protein B OS=Arabidopsis thaliana GN=MTPB PE=2 SV=1
evm.model.000161F.43	GO:0005215; transporter activity; Molecular Function::GO:0006810; transport; Biological Process::GO:0016020; membrane; Cellular Component::GO:0055085; transmembrane transport; Biological Process	IPR006043; Xanthine/uracil/vitamin C permease	adenine/guanine permease AZG1-like; K06901 putative MFS transporter, AGZA family, xanthine/uracil permease (A)	Adenine/guanine permease AZG1 OS=Arabidopsis thaliana GN=AZG1 PE=2 SV=1
evm.model.000018F.31	GO:0003700; sequence-specific DNA binding transcription factor activity; Molecular Function::GO:0006355; regulation of transcription, DNA-dependent; Biological Process::GO:0043565; sequence-specific DNA binding; Molecular Function	IPR003657; DNA-binding WRKY::IPR018872; Zn-cluster domain	WRKY transcription factor 22; K13425 WRKY transcription factor 22 (A)	Probable WRKY transcription factor 7 OS=Arabidopsis thaliana GN=WRKY7 PE=2 SV=1
evm.model.000019F.116	GO:0003677; DNA binding; Molecular Function::GO:0003700; sequence-specific DNA binding transcription factor activity; Molecular Function::GO:0005634; nucleus; Cellular Component::GO:0006355; regulation of transcription, DNA-dependent; Biological Process::GO:0046983; protein dimerization activity; Molecular Function	IPR002100; Transcription factor, MADS-box::IPR002487; Transcription factor, K-box	MADS-box transcription factor 23; K09264 MADS-box transcription factor, plant (A)	Agamous-like MADS-box protein AGL21 OS=Arabidopsis thaliana GN=AGL21 PE=1 SV=1
evm.model.000019F.198	GO:0003677; DNA binding; Molecular Function::GO:0006355; regulation of transcription, DNA-dependent; Biological Process	IPR003441; NAC domain	NAC domain-containing protein 89-like; K12581 CCR4-NOT transcription complex subunit 7/8 (A)	NAC domain-containing protein 17 OS=Arabidopsis thaliana GN=NAC017 PE=2 SV=1
evm.model.000037F.254	GO:0003700; sequence-specific DNA binding transcription factor activity; Molecular Function::GO:0006355; regulation of transcription, DNA-dependent; Biological Process::GO:0043565; sequence-specific DNA binding; Molecular Function	IPR003657; DNA-binding WRKY	cyclin-dependent kinase 12; K08819 cyclin-dependent kinase 12/13 [EC:2.7.11.22 2.7.11.23] (A)	Probable WRKY transcription factor 4 OS=Arabidopsis thaliana GN=WRKY4 PE=1 SV=2
evm.model.000042F.57	GO:0005634; nucleus; Cellular Component::GO:0006355; regulation of transcription, DNA-dependent; Biological Process::GO:0046983; protein dimerization activity; Molecular Function	IPR003311; AUX/IAA protein::IPR011525; Aux/IAA-ARF-dimerisation	auxin-responsive protein IAA26; K14484 auxin-responsive protein IAA (A)	Auxin-responsive protein IAA18 OS=Arabidopsis thaliana GN=IAA18 PE=1 SV=2
evm.model.000044F.215	GO:0005634; nucleus; Cellular Component::GO:0006355; regulation of transcription, DNA-dependent; Biological Process::GO:0046983; protein dimerization activity; Molecular Function	IPR003311; AUX/IAA protein::IPR011525; Aux/IAA-ARF-dimerisation	auxin-responsive protein IAA26-like; K14484 auxin-responsive protein IAA (A)	Auxin-responsive protein IAA18 OS=Arabidopsis thaliana GN=IAA18 PE=1 SV=2
evm.model.000052F.65	GO:0003700; sequence-specific DNA binding transcription factor activity; Molecular Function::GO:0006355; regulation of transcription, DNA-dependent; Biological Process	IPR001471; AP2/ERF domain	ethylene-responsive transcription factor RAP2-7-like; K09284 AP2-like factor, euAP2 lineage (A)	Floral homeotic protein APETALA 2 OS=Arabidopsis thaliana GN=AP2 PE=1 SV=1
evm.model.000082F.151	GO:0003700; sequence-specific DNA binding transcription factor activity; Molecular Function::GO:0006355; regulation of transcription, DNA-dependent; Biological Process::GO:0043565; sequence-specific DNA binding; Molecular Function	IPR004827; Basic-leucine zipper domain	bZIP transcription factor 17-like; K03248 translation initiation factor 3 subunit G (A)	bZIP transcription factor 17 OS=Arabidopsis thaliana GN=BZIP17 PE=1 SV=2
evm.model.000082F.169	GO:0003700; sequence-specific DNA binding transcription factor activity; Molecular Function::GO:0005667; transcription factor complex; Cellular Component::GO:0006355; regulation of transcription, DNA-dependent; Biological Process	IPR003316; Transcription factor E2F/dimerisation partner (TDP)::IPR014889; Transcription factor DP, C-terminal::IPR015648; Transcription factor DP	transcription factor-like protein DPB; K04683 transcription factor Dp-1 (A)	Transcription factor-like protein DPB OS=Arabidopsis thaliana GN=DPB PE=1 SV=1
evm.model.000092F.66	GO:0003700; sequence-specific DNA binding transcription factor activity; Molecular Function::GO:0006355; regulation of transcription, DNA-dependent; Biological Process::GO:0043565; sequence-specific DNA binding; Molecular Function	IPR003657; DNA-binding WRKY	probable WRKY transcription factor 26; K13424 WRKY transcription factor 33 (A)	Probable WRKY transcription factor 61 OS=Arabidopsis thaliana GN=WRKY61 PE=2 SV=1
evm.model.000099F.158	GO:0003677; DNA binding; Molecular Function::GO:0006355; regulation of transcription, DNA-dependent; Biological Process	IPR003441; NAC domain	NAC domain-containing protein 89-like; K12581 CCR4-NOT transcription complex subunit 7/8 (A)	NAC domain-containing protein 78 OS=Arabidopsis thaliana GN=NAC078 PE=2 SV=2
evm.model.000058F.16	GO:0004601; peroxidase activity; Molecular Function::GO:0005509; calcium ion binding; Molecular Function::GO:0016020; membrane; Cellular Component::GO:0016491; oxidoreductase activity; Molecular Function::GO:0050664; oxidoreductase activity, acting on NAD(P)H, oxygen as acceptor; Molecular Function::GO:0055114; oxidation-reduction process; Biological Process	IPR000778; Cytochrome b245, heavy chain::IPR002048; EF-hand domain::IPR013112; FAD-binding 8::IPR013121; Ferric reductase, NAD binding::IPR013130; Ferric reductase transmembrane component-like domain::IPR013623; NADPH oxidase Respiratory burst::IPR017927; Ferredoxin reductase-type FAD-binding domain	respiratory burst oxidase homolog protein C; K13447 respiratory burst oxidase [EC:1.6.3.- 1.11.1.-] (A)	Respiratory burst oxidase homolog protein C OS=Solanum tuberosum GN=RBOHC PE=1 SV=2
evm.model.000055F.189	GO:0003700; sequence-specific DNA binding transcription factor activity; Molecular Function::GO:0005634; nucleus; Cellular Component::GO:0006355; regulation of transcription, DNA-dependent; Biological Process::GO:0009408; response to heat; Biological Process::GO:0043565; sequence-specific DNA binding; Molecular Function	IPR000232; Heat shock factor (HSF)-type, DNA-binding::IPR027709; Heat shock transcription factor, plant::IPR027725; Heat shock transcription factor family	heat stress transcription factor B-2a-like; K09419 heat shock transcription factor, other eukaryote (A)	Heat stress transcription factor B-2b OS=Oryza sativa subsp. japonica GN=HSFB2B PE=2 SV=1
evm.model.000066F.108	GO:0003700; sequence-specific DNA binding transcription factor activity; Molecular Function::GO:0006355; regulation of transcription, DNA-dependent; Biological Process::GO:0043565; sequence-specific DNA binding; Molecular Function	IPR004827; Basic-leucine zipper domain	NA	NA
evm.model.000123F.61	GO:0008272; sulfate transport; Biological Process::GO:0015116; sulfate transmembrane transporter activity; Molecular Function::GO:0016021; integral to membrane; Cellular Component	IPR002645; STAS domain::IPR011547; Sulphate transporter	sulfate transporter 3.1-like; K17471 sulfate transporter 3 (A)	Sulfate transporter 3.1 OS=Arabidopsis thaliana GN=SULTR3;1 PE=2 SV=1
evm.model.000182F.7	GO:0005215; transporter activity; Molecular Function::GO:0005622; intracellular; Cellular Component::GO:0006810; transport; Biological Process::GO:0016021; integral to membrane; Cellular Component	IPR001071; Cellular retinaldehyde binding/alpha-tocopherol transport::IPR001251; CRAL-TRIO domain::IPR009038; GOLD::IPR011074; CRAL/TRIO, N-terminal domain	patellin-3-like; K19996 phosphatidylinositol transfer protein SFH5 (A)	Patellin-3 OS=Arabidopsis thaliana GN=PATL3 PE=1 SV=2
evm.model.000093F.14	GO:0000166; nucleotide binding; Molecular Function::GO:0000287; magnesium ion binding; Molecular Function::GO:0004012; phospholipid-translocating ATPase activity; Molecular Function::GO:0005524; ATP binding; Molecular Function::GO:0006812; cation transport; Biological Process::GO:0015914; phospholipid transport; Biological Process::GO:0016021; integral to membrane; Cellular Component::GO:0019829;…	IPR001757; Cation-transporting P-type ATPase::IPR006539; Phospholipid-transporting P-type ATPase, subfamily IV::IPR008250; P-type ATPase, A domain	phospholipid-transporting ATPase 1-like; K14802 phospholipid-transporting ATPase [EC:3.6.3.1] (A)	Phospholipid-transporting ATPase 1 OS=Arabidopsis thaliana GN=ALA1 PE=2 SV=1
evm.model.000207F.22	GO:0006629; lipid metabolic process; Biological Process::GO:0016788; hydrolase activity, acting on ester bonds; Molecular Function	IPR001087; Lipase, GDSL	geranylgeranyl diphosphate reductase, chloroplastic; K10960 geranylgeranyl reductase [EC:1.3.1.83] (A)	GDSL esterase/lipase At1g74460 OS=Arabidopsis thaliana GN=At1g74460 PE=2 SV=1
evm.model.000047F.292	GO:0005506; iron ion binding; Molecular Function::GO:0009055; electron carrier activity; Molecular Function::GO:0016705; oxidoreductase activity, acting on paired donors, with incorporation or reduction of molecular oxygen; Molecular Function::GO:0020037; heme binding; Molecular Function::GO:0055114; oxidation-reduction process; Biological Process	IPR001128; Cytochrome P450::IPR002401; Cytochrome P450, E-class, group I	Cytochrome P450 71D10, putative; K00512 steroid 17alpha-monooxygenase / 17alpha-hydroxyprogesterone aldolase [EC:1.14.14.19 4.1.2.30] (A)	Cytochrome P450 71D9 OS=Glycine max GN=CYP71D9 PE=2 SV=1
evm.model.000056F.130	GO:0003756; protein disulfide isomerase activity; Molecular Function::GO:0005789; endoplasmic reticulum membrane; Cellular Component::GO:0016671; oxidoreductase activity, acting on a sulfur group of donors, disulfide as acceptor; Molecular Function::GO:0050660; flavin adenine dinucleotide binding; Molecular Function::GO:0055114; oxidation-reduction process; Biological Process	IPR007266; Endoplasmic reticulum oxidoreductin 1	endoplasmic oxidoreductin-2-like; K10950 ERO1-like protein alpha [EC:1.8.4.-] (A)	Endoplasmic reticulum oxidoreductin-1 OS=Arabidopsis thaliana GN=AERO1 PE=1 SV=1
evm.model.000056F.280	GO:0047800; cysteamine dioxygenase activity; Molecular Function::GO:0055114; oxidation-reduction process; Biological Process	IPR012864; Cysteamine dioxygenase	2-aminoethanethiol dioxygenase-like; K10712 cysteamine dioxygenase [EC:1.13.11.19] (A)	Plant cysteine oxidase 2 OS=Arabidopsis thaliana GN=PCO2 PE=1 SV=1
evm.model.000062F.30	GO:0016491; oxidoreductase activity; Molecular Function::GO:0055114; oxidation-reduction process; Biological Process	IPR006076; FAD dependent oxidoreductase	POPTRDRAFT_578371; putative sarcosine oxidase family protein; K00306 sarcosine oxidase / L-pipecolate oxidase [EC:1.5.3.1 1.5.3.7] (A)	Probable sarcosine oxidase OS=Arabidopsis thaliana GN=At2g24580 PE=2 SV=1
evm.model.000152F.13	GO:0047800; cysteamine dioxygenase activity; Molecular Function::GO:0055114; oxidation-reduction process; Biological Process	IPR012864; Cysteamine dioxygenase	2-aminoethanethiol dioxygenase-like; K10712 cysteamine dioxygenase [EC:1.13.11.19] (A)	Plant cysteine oxidase 2 OS=Arabidopsis thaliana GN=PCO2 PE=1 SV=1
evm.model.000060F.65	GO:0005673; transcription factor TFIIE complex; Cellular Component::GO:0006367; transcription initiation from RNA polymerase II promoter; Biological Process	IPR003166; Transcription factor TFIIE beta subunit, DNA-binding domain	general transcription factor IIE subunit 2-like; K03137 transcription initiation factor TFIIE subunit beta (A)	Transcription initiation factor IIE subunit beta OS=Schizosaccharomyces pombe (strain 972 / ATCC 24843) GN=tfa2 PE=1 SV=2
evm.model.000054F.14	GO:0004672; protein kinase activity; Molecular Function::GO:0004713; protein tyrosine kinase activity; Molecular Function::GO:0005524; ATP binding; Molecular Function::GO:0006468; protein phosphorylation; Biological Process	IPR000719; Protein kinase domain::IPR002290; Serine/threonine- / dual specificity protein kinase, catalytic domain::IPR020635; Tyrosine-protein kinase, catalytic domain	probable serine/threonine-protein kinase At1g01540 isoform X1; K04730 interleukin-1 receptor-associated kinase 1 [EC:2.7.11.1] (A)	Probable serine/threonine-protein kinase At1g01540 OS=Arabidopsis thaliana GN=At1g01540 PE=1 SV=2
evm.model.000050F.85	GO:0000145; exocyst; Cellular Component::GO:0006887; exocytosis; Biological Process	IPR004140; Exocyst complex protein Exo70	EXO70B2; exocyst subunit exo70 family protein B2; K07195 exocyst complex component 7 (A)	Exocyst complex component EXO70B1 OS=Arabidopsis thaliana GN=EXO70B1 PE=1 SV=1
